# Supplementary material for: Tracking crop varieties using genotyping-by-sequencing markers: a case study using cassava (Manihot esculenta Crantz)
Source: BMC Genet. 2015 Sep 23;16:115. doi: 10.1186/s12863-015-0273-1 (PMC4580218; doi:10.1186/s12863-015-0273-1)
Supplement: Additional file 1: Table S1. — Sample information associated with the 917 accessions from three regions of Ghana and the library of known varieties from CSIR-CRI. ADMIXTURE-based ancestry estimates according to predefined eleven clusters are also provided. We have also attempted to, as far as the library is concerned, classify each of the farmers’ accessions to their matching released varieties in the CSIR-CRI library. (XLSX 151 kb) [file 12863_2015_273_MOESM1_ESM.xlsx]

## Sheet: SupplementaryTable1
Supplementary Table 1. Sample information associated with the 917 accessions from three regions of Ghana and the library of known varieties from CSIR-CRI. ADMIXTURE-based ancestry estimates according to predefined eleven clusters are also provided. We have also attempted to, as far as the library is concerned, classify each of the farmers’ accessions to their matching released varieties in the CS…
Nr	Genotyping sample name	GBS library barcode	Sample district of origin	Accession name	Sample from CSIR-CRI libray ? (YES/NO)	Released variety in library ? (YES/NO)	Variety Cluster Groups (Roman)	Ancestry estimates according to the eleven sub-populations											Status: Released variety; landrace; not in CSIR-CRI library	Suggested released variety name according to corresponding clone in the CSIR-CRI library	Common landrace name(s) for non-released varieties in the the CSIR-CRI Library
								I	II	III	IV	V	VI	VII	VIII	IX	X	XI
1	2551_V1_CEDIS	AGCTTGGT	Brong Ahafo	CEDIS	NO	NO	VI	1e-05	1e-05	1e-05	1e-05	1e-05	0.9999	1e-05	1e-05	1e-05	1e-05	1e-05	LANDRACE	-	BANKYE-KAKADURO,NAVRONGO
2	2523_V2_NOAH	AGCTTGGT	Brong Ahafo	NOAH	NO	NO	VI	1e-05	1e-05	0.014444	1e-05	1e-05	0.913143	1e-05	0.072333	1e-05	1e-05	1e-05	LANDRACE	-	BANKYE-KAKADURO,NAVRONGO
3	2564_V1_BANKYE_KAKADURO	TTCGAAGA	Brong Ahafo	BANKYE_KAKADURO	NO	NO	VI	1e-05	1e-05	1e-05	1e-05	1e-05	0.9999	1e-05	1e-05	1e-05	1e-05	1e-05	LANDRACE	-	BANKYE-KAKADURO,NAVRONGO
4	2345_V2_ASANA	CAATAGGA	Brong Ahafo	ASANA	NO	NO	VI	1e-05	1e-05	1e-05	1e-05	1e-05	0.999897	1e-05	1e-05	1e-05	1.3e-05	1e-05	LANDRACE	-	BANKYE-KAKADURO,NAVRONGO
5	2561_V1_BANKYE_KAKADURO	GCTATAA	Brong Ahafo	BANKYE_KAKADURO	NO	NO	VI	1e-05	1e-05	1e-05	1e-05	1e-05	0.999891	1e-05	1.9e-05	1e-05	1e-05	1e-05	LANDRACE	-	BANKYE-KAKADURO,NAVRONGO
6	2775_V4_UNKNOWN	ACAATGGA	Brong Ahafo	UNKNOWN	NO	NO	VI	1e-05	1e-05	1e-05	1e-05	1e-05	0.9999	1e-05	1e-05	1e-05	1e-05	1e-05	LANDRACE	-	BANKYE-KAKADURO,NAVRONGO
7	2563_V1_BANKYE_KAKADURO	ACGTGTA	Brong Ahafo	BANKYE_KAKADURO	NO	NO	VI	1e-05	1e-05	1e-05	1e-05	1e-05	0.9999	1e-05	1e-05	1e-05	1e-05	1e-05	LANDRACE	-	BANKYE-KAKADURO,NAVRONGO
8	2335_V1_GLADEMA	TTGGCA	Brong Ahafo	GLADEMA	NO	NO	VI	1e-05	1e-05	1e-05	1e-05	1e-05	0.9999	1e-05	1e-05	1e-05	1e-05	1e-05	LANDRACE	-	BANKYE-KAKADURO,NAVRONGO
9	2334_V1_GLADEMA	GATGTC	Brong Ahafo	GLADEMA	NO	NO	VI	1e-05	1e-05	1e-05	1e-05	1e-05	0.9999	1e-05	1e-05	1e-05	1e-05	1e-05	LANDRACE	-	BANKYE-KAKADURO,NAVRONGO
10	2521_V1_FUNTUNSAGE	GTCATGGT	Brong Ahafo	FUNTUNSAGE	NO	NO	VI	1e-05	1e-05	1e-05	1e-05	1e-05	0.999891	1e-05	1e-05	1e-05	1e-05	1.9e-05	LANDRACE	-	BANKYE-KAKADURO,NAVRONGO
11	2522_V1_FUNTUNSAGE	AGCGTTA	Brong Ahafo	FUNTUNSAGE	NO	NO	VI	1e-05	1e-05	1e-05	1e-05	1e-05	0.9999	1e-05	1e-05	1e-05	1e-05	1e-05	LANDRACE	-	BANKYE-KAKADURO,NAVRONGO
12	2764_V1_TOGBETSI	CAAGAAGT	Brong Ahafo	TOGBETSI	NO	NO	VI	1e-05	1e-05	1e-05	1e-05	1e-05	0.9999	1e-05	1e-05	1e-05	1e-05	1e-05	LANDRACE	-	BANKYE-KAKADURO,NAVRONGO
13	2765_V1_TOGBETSI	CATTGAGA	Brong Ahafo	TOGBETSI	NO	NO	VI	1e-05	1e-05	1e-05	1e-05	1e-05	0.9999	1e-05	1e-05	1e-05	1e-05	1e-05	LANDRACE	-	BANKYE-KAKADURO,NAVRONGO
14	2333_V1_GLADEMA	CAGTTA	Brong Ahafo	GLADEMA	NO	NO	VI	1e-05	1e-05	1e-05	1e-05	1e-05	0.9999	1e-05	1e-05	1e-05	1e-05	1e-05	LANDRACE	-	BANKYE-KAKADURO,NAVRONGO
15	2544_VII_PAAJEI	CTATGGA	Brong Ahafo	PAAJEI	NO	NO	VI	1e-05	1e-05	1e-05	1e-05	1e-05	0.9999	1e-05	1e-05	1e-05	1e-05	1e-05	LANDRACE	-	BANKYE-KAKADURO,NAVRONGO
16	2553_V2_KWABENANSIA	TGCAATA	Brong Ahafo	KWABENANSIA	NO	NO	VI	1e-05	1e-05	1e-05	1e-05	1e-05	0.9999	1e-05	1e-05	1e-05	1e-05	1e-05	LANDRACE	-	BANKYE-KAKADURO,NAVRONGO
17	2762_V2_TOGBETSI	CAATGTT	Brong Ahafo	TOGBETSI	NO	NO	VI	1e-05	1e-05	1e-05	1e-05	1e-05	0.9999	1e-05	1e-05	1e-05	1e-05	1e-05	LANDRACE	-	BANKYE-KAKADURO,NAVRONGO
18	2332_V1_GLADEMA	CAGTTGGT	Brong Ahafo	GLADEMA	NO	NO	VI	1e-05	1e-05	1e-05	1e-05	1e-05	0.9999	1e-05	1e-05	1e-05	1e-05	1e-05	LANDRACE	-	BANKYE-KAKADURO,NAVRONGO
19	2562_V1_BANKYE_KAKADURO	GATCATA	Brong Ahafo	BANKYE_KAKADURO	NO	NO	VI	1.8e-05	1e-05	1e-05	1.7e-05	1.5e-05	0.99988	1e-05	1e-05	1e-05	1e-05	1e-05	LANDRACE	-	BANKYE-KAKADURO,NAVRONGO
20	2565_V1_BANKYE_KAKADURO	CTAGTGGT	Brong Ahafo	BANKYE_KAKADURO	NO	NO	VI	1e-05	1e-05	1e-05	1e-05	1e-05	0.9999	1e-05	1e-05	1e-05	1e-05	1e-05	LANDRACE	-	BANKYE-KAKADURO,NAVRONGO
21	3711_V2_BANKYE_KOOKOO	GCGTAAT	Eastern	BANKYE_KOKOO	NO	NO	VI	1e-05	1.8e-05	1e-05	1e-05	1e-05	0.999889	1e-05	1.3e-05	1e-05	1e-05	1e-05	LANDRACE	-	BANKYE-KAKADURO,NAVRONGO
22	DAA2000_004	ATCAGTT	NA	DAA2000_004	NO	NO	VI	1e-05	1e-05	1e-05	1e-05	1e-05	0.9999	1e-05	1e-05	1e-05	1e-05	1e-05	LANDRACE	-	BANKYE-KAKADURO,NAVRONGO
23	3524_V2_DUAFRA	TCAGTAT	Eastern	DUAFRA	NO	NO	VI	1e-05	1e-05	1e-05	1e-05	1e-05	0.9999	1e-05	1e-05	1e-05	1e-05	1e-05	LANDRACE	-	BANKYE-KAKADURO,NAVRONGO
24	KW_2000_148	TTGCAGA	CSIR-CRI collection	KW_2000_148	YES	NO	VI	1e-05	1e-05	1e-05	1e-05	1e-05	0.9999	1e-05	1e-05	1e-05	1e-05	1e-05	LANDRACE	-	BANKYE-KAKADURO,NAVRONGO
25	KW_2000_148	ATCGTAT	CSIR-CRI collection	KW_2000_148	YES	NO	VI	1e-05	1e-05	1e-05	1e-05	1e-05	0.9999	1e-05	1e-05	1e-05	1e-05	1e-05	LANDRACE	-	BANKYE-KAKADURO,NAVRONGO
26	1542_V1_GYEWOBOUR	TTACGAT	Ashanti	GYEWOBOUR	NO	NO	VI	1e-05	1.1e-05	1e-05	1e-05	1e-05	0.999896	1.2e-05	1e-05	1e-05	1.1e-05	1e-05	LANDRACE	-	BANKYE-KAKADURO,NAVRONGO
27	2771_V2_KUFFOUR_BANKYE	GAACGAAT	Brong Ahafo	KUFFOUR_BANKYE	NO	NO	VI	1.1e-05	1.7e-05	1e-05	1e-05	1.2e-05	0.999888	1.2e-05	1e-05	1e-05	1e-05	1e-05	LANDRACE	-	BANKYE-KAKADURO,NAVRONGO
28	3415_V1_ANKRA	TGTGCAA	Eastern	NAVRONGO	NO	NO	VI	1e-05	1.4e-05	1e-05	1e-05	1.2e-05	0.99989	1.2e-05	1e-05	1e-05	1.2e-05	1e-05	LANDRACE	-	BANKYE-KAKADURO,NAVRONGO
29	2465_V2_AFIA_KOFIE	TTGGCA	Brong Ahafo	AFIA_KOFIE	NO	NO	VI	1e-05	1e-05	1.1e-05	1e-05	1e-05	0.999889	1.2e-05	1.9e-05	1e-05	1e-05	1e-05	LANDRACE	-	BANKYE-KAKADURO,NAVRONGO
30	3413_V2_MPEDUASE	AACAGTGA	Eastern	MPEDUASE	NO	NO	VI	1.7e-05	1e-05	1e-05	1e-05	1e-05	0.99989	1e-05	1e-05	1e-05	1.3e-05	1e-05	LANDRACE	-	BANKYE-KAKADURO,NAVRONGO
31	3411_V12_NAVRONGO_2	ACAAGAGT	Eastern	NAVRONGO	NO	NO	VI	1e-05	1e-05	1e-05	1e-05	1e-05	0.9999	1e-05	1e-05	1e-05	1e-05	1e-05	LANDRACE	-	BANKYE-KAKADURO,NAVRONGO
32	3412_V1_NAVRONGO	CAGTTGA	Eastern	NAVRONGO	NO	NO	VI	1e-05	1e-05	1e-05	1e-05	1e-05	0.999899	1e-05	1e-05	1e-05	1e-05	1e-05	LANDRACE	-	BANKYE-KAKADURO,NAVRONGO
33	3414_V1_BIAFRA	GGCTAGA	Eastern	BIAFRA	NO	NO	VI	1e-05	1e-05	1e-05	1e-05	1e-05	0.9999	1e-05	1e-05	1e-05	1e-05	1e-05	LANDRACE	-	BANKYE-KAKADURO,NAVRONGO
34	3433_V1_NAVRONGO	CGATGTGT	Eastern	NAVRONGO	NO	NO	VI	1e-05	1e-05	1e-05	1e-05	1e-05	0.9999	1e-05	1e-05	1e-05	1e-05	1e-05	LANDRACE	-	BANKYE-KAKADURO,NAVRONGO
35	2772_V2_PANLE	TCAAGTT	Brong Ahafo	PANLE	NO	NO	VI	1e-05	1e-05	1e-05	1e-05	1e-05	0.9999	1e-05	1e-05	1e-05	1e-05	1e-05	LANDRACE	-	BANKYE-KAKADURO,NAVRONGO
36	3432_V5_NAVRONGO	GATT	Eastern	NAVRONGO	NO	NO	VI	1e-05	1e-05	1.8e-05	1e-05	1e-05	0.999886	1.2e-05	1e-05	1e-05	1.4e-05	1e-05	LANDRACE	-	BANKYE-KAKADURO,NAVRONGO
37	UCC2001_399	ACTCGAGA	CSIR-CRI collection	UCC2001_399	YES	NO	VI	1e-05	1e-05	1e-05	1e-05	1e-05	0.999893	1.2e-05	1e-05	1e-05	1.5e-05	1e-05	LANDRACE	-	BANKYE-KAKADURO,NAVRONGO
38	UCC2001_399	TGCATAGA	CSIR-CRI collection	UCC2001_399	YES	NO	VI	1e-05	1e-05	1e-05	1e-05	1e-05	0.9999	1e-05	1e-05	1e-05	1e-05	1e-05	LANDRACE	-	BANKYE-KAKADURO,NAVRONGO
39	3611_V1_ANKRA	GATGTC	Eastern	ANKRA	NO	NO	VI	1e-05	1.3e-05	1e-05	1e-05	1.1e-05	0.999894	1.2e-05	1e-05	1e-05	1e-05	1e-05	LANDRACE	-	BANKYE-KAKADURO,NAVRONGO
40	3735_V1_BANKYE_FITAA	AGGC	Eastern	BANKYE_FITAA	NO	NO	VI	1e-05	1.8e-05	1e-05	1e-05	1e-05	0.999892	1e-05	1e-05	1e-05	1e-05	1e-05	LANDRACE	-	BANKYE-KAKADURO,NAVRONGO
41	3761_V2_DRIVERFO_BANKYE	AGCTTGGT	Eastern	DRIVERFO_BANKYE	NO	NO	VI	1.1e-05	1.1e-05	1.5e-05	1e-05	1e-05	0.99989	1.3e-05	1e-05	1e-05	1e-05	1e-05	LANDRACE	-	BANKYE-KAKADURO,NAVRONGO
42	NKABOM	TGTGCAA	CSIR-CRI collection	NKABOM	YES	YES	III	1e-05	1e-05	0.9999	1e-05	1e-05	1e-05	1e-05	1e-05	1e-05	1e-05	1e-05	RELEASED VARIETY	NKABOM	-
43	2463_V1_AFIA_KOFIE	AACAGTGA	Brong Ahafo	AFIA_KOFIE	NO	NO	III	1e-05	1e-05	0.9999	1e-05	1e-05	1e-05	1e-05	1e-05	1e-05	1e-05	1e-05	RELEASED VARIETY	NKABOM	-
44	2744_V3_TUOBODOM	ACAAGAGT	Brong Ahafo	TUOBODOM	NO	NO	III	1e-05	1e-05	0.9999	1e-05	1e-05	1e-05	1e-05	1e-05	1e-05	1e-05	1e-05	RELEASED VARIETY	NKABOM	-
45	1533_V1_BOSOMENSIA	ACGTAAGA	Ashanti	BOSOMENSIA	NO	NO	III	1e-05	1e-05	0.9999	1e-05	1e-05	1e-05	1e-05	1e-05	1e-05	1e-05	1e-05	RELEASED VARIETY	NKABOM	-
46	2421_V1_AFIA_KOFIE	CGTGAAT	Brong Ahafo	AFIA_KOFIE	NO	NO	III	1e-05	1e-05	0.999894	1e-05	1e-05	1.6e-05	1e-05	1e-05	1e-05	1e-05	1e-05	RELEASED VARIETY	NKABOM	-
47	2314_V1_NKABOM	GAACGAAT	Brong Ahafo	NKABOM	NO	NO	III	1e-05	1e-05	0.9999	1e-05	1e-05	1e-05	1e-05	1e-05	1e-05	1e-05	1e-05	RELEASED VARIETY	NKABOM	-
48	1532_V2_GYEWOBOUR	CTCACGGA	Ashanti	GYEWOBOUR	NO	NO	III	1e-05	1e-05	0.999899	1e-05	1e-05	1e-05	1e-05	1e-05	1e-05	1.1e-05	1e-05	RELEASED VARIETY	NKABOM	-
49	2535_V1_AKWADWOAMPE	TTGGCA	Brong Ahafo	AKWADWOAMPE	NO	NO	III	1e-05	1e-05	0.9999	1e-05	1e-05	1e-05	1e-05	1e-05	1e-05	1e-05	1e-05	RELEASED VARIETY	NKABOM	-
50	2772_V1_MIDIALA	TCGCA	Brong Ahafo	MIDIALA	NO	NO	III	1e-05	1e-05	0.999894	1e-05	1e-05	1e-05	1.6e-05	1e-05	1e-05	1e-05	1e-05	RELEASED VARIETY	NKABOM	-
51	2413_V3_AFIA_KOFIE	CTTGAGA	Brong Ahafo	AFIA_KOFIE	NO	NO	III	1e-05	1e-05	0.999898	1e-05	1.1e-05	1e-05	1e-05	1.1e-05	1e-05	1e-05	1e-05	RELEASED VARIETY	NKABOM	-
52	2553_V1_BATOR	ACAGATGA	Brong Ahafo	BATOR	NO	NO	III	1e-05	1e-05	0.968253	1.2e-05	1e-05	0.025095	0.002085	0.004494	1e-05	1e-05	1e-05	RELEASED VARIETY	NKABOM	-
53	2425_V1_AFIA_KOFIE	TCGCA	Brong Ahafo	AFIA_KOFIE	NO	NO	III	1e-05	1.4e-05	0.999873	1e-05	1e-05	1e-05	1.9e-05	1e-05	1e-05	1.7e-05	1.7e-05	RELEASED VARIETY	NKABOM	-
54	2444_V1_AFIA_KOFIE	CTCCGA	Brong Ahafo	AFIA_KOFIE	NO	NO	III	1e-05	1e-05	0.999886	1e-05	1e-05	1.5e-05	1.9e-05	1e-05	1e-05	1e-05	1e-05	RELEASED VARIETY	NKABOM	-
55	2461_V1_BANKYE_FUFUO	CTATGGA	Brong Ahafo	BANKYE_FUFUO	NO	NO	III	1e-05	1e-05	0.9999	1e-05	1e-05	1e-05	1e-05	1e-05	1e-05	1e-05	1e-05	RELEASED VARIETY	NKABOM	-
56	2732_V1_BENSERE	GGCTAGA	Brong Ahafo	BENSERE	NO	NO	III	1e-05	1.2e-05	0.999883	1.8e-05	1e-05	1.5e-05	1e-05	1e-05	1e-05	1.1e-05	1e-05	RELEASED VARIETY	NKABOM	-
57	2764_V2_TUOBODOM	TGTGCAA	Brong Ahafo	TUOBODOM	NO	NO	III	1e-05	1e-05	0.9999	1e-05	1e-05	1e-05	1e-05	1e-05	1e-05	1e-05	1e-05	RELEASED VARIETY	NKABOM	-
58	2311_V1_NKABOM	GTGCAAGA	Brong Ahafo	NKABOM	NO	NO	III	1e-05	1e-05	0.9999	1e-05	1e-05	1e-05	1e-05	1e-05	1e-05	1e-05	1e-05	RELEASED VARIETY	NKABOM	-
59	2762_V1_TUOBODOM	TGCATAGA	Brong Ahafo	TUOBODOM	NO	NO	III	1e-05	1e-05	0.9999	1e-05	1e-05	1e-05	1e-05	1e-05	1e-05	1e-05	1e-05	RELEASED VARIETY	NKABOM	-
60	2443_V1_AFIA_KOFIE	AGCGTTA	Brong Ahafo	AFIA_KOFIE	NO	NO	III	1e-05	1e-05	0.999892	1e-05	1e-05	1e-05	1.8e-05	1e-05	1e-05	1e-05	1e-05	RELEASED VARIETY	NKABOM	-
61	2142_V3_AFISIAFI	CTTGAGA	Brong Ahafo	AFISIAFI	NO	NO	III	1e-05	1e-05	0.9999	1e-05	1e-05	1e-05	1e-05	1e-05	1e-05	1e-05	1e-05	RELEASED VARIETY	NKABOM	-
62	2753_V1_AFIA_FOFIE	AACGTAGA	Brong Ahafo	AFIA_FOFIE	NO	NO	III	1e-05	1e-05	0.9999	1e-05	1e-05	1e-05	1e-05	1e-05	1e-05	1e-05	1e-05	RELEASED VARIETY	NKABOM	-
63	1531_V2_GYEWOBOUR	AGGCTAGA	Ashanti	GYEWOBOUR	NO	NO	III	1e-05	1e-05	0.999898	1e-05	1e-05	1e-05	1e-05	1e-05	1e-05	1e-05	1.2e-05	RELEASED VARIETY	NKABOM	-
64	2161_V1_NKABOM	CTAGCT	Brong Ahafo	NKABOM	NO	NO	III	1e-05	1e-05	0.9999	1e-05	1e-05	1e-05	1e-05	1e-05	1e-05	1e-05	1e-05	RELEASED VARIETY	NKABOM	-
65	2752_V1_AFIA_FOFIE	AATCGTT	Brong Ahafo	AFIA_FOFIE	NO	NO	III	1e-05	1e-05	0.999899	1e-05	1e-05	1.1e-05	1e-05	1e-05	1e-05	1e-05	1e-05	RELEASED VARIETY	NKABOM	-
66	1514_V1_ONE_MAN	TGCAGTGT	Ashanti	ONE_MAN	NO	NO	III	1e-05	1e-05	0.9999	1e-05	1e-05	1e-05	1e-05	1e-05	1e-05	1e-05	1e-05	RELEASED VARIETY	NKABOM	-
67	1554_V2_BENSERE	CGTGAAT	Ashanti	BENSERE	NO	NO	III	1e-05	1e-05	0.999892	1e-05	1e-05	1.8e-05	1e-05	1e-05	1e-05	1e-05	1e-05	RELEASED VARIETY	NKABOM	-
68	2635_V1_BANKYE_HEMAA	GTTACGA	Brong Ahafo	BANKYE_HEMAA	NO	NO	III	1e-05	1e-05	0.9999	1e-05	1e-05	1e-05	1e-05	1e-05	1e-05	1e-05	1e-05	RELEASED VARIETY	NKABOM	-
69	2751_V2_AFIA_FOFIE	AACGTAGA	Brong Ahafo	AFIA_FOFIE	NO	NO	III	0.024605	0.009758	0.96167	1e-05	0.003895	1e-05	1e-05	1e-05	1e-05	1e-05	1.2e-05	RELEASED VARIETY	NKABOM	-
70	1534_V3_GYEWOBOUR	AACAGTGA	Ashanti	GYEWOBOUR	NO	NO	III	1e-05	1e-05	0.9999	1e-05	1e-05	1e-05	1e-05	1e-05	1e-05	1e-05	1e-05	RELEASED VARIETY	NKABOM	-
71	1511_V1_ONE_MAN	GCATTGA	Ashanti	ONE_MAN	NO	NO	III	1e-05	1e-05	0.999896	1e-05	1e-05	1e-05	1e-05	1.3e-05	1e-05	1.1e-05	1e-05	RELEASED VARIETY	NKABOM	-
72	1515_V1_ONE_MAN	ACAATGGA	Ashanti	ONE_MAN	NO	NO	III	1e-05	1e-05	0.9999	1e-05	1e-05	1e-05	1e-05	1e-05	1e-05	1e-05	1e-05	RELEASED VARIETY	NKABOM	-
73	2755_V2_AFIA_FOFIE	ACAGATGA	Brong Ahafo	AFIA_FOFIE	NO	NO	III	1e-05	1e-05	0.999882	1e-05	1.6e-05	1.3e-05	1e-05	1e-05	1e-05	1.9e-05	1e-05	RELEASED VARIETY	NKABOM	-
74	1535_V2_GYEWOBOUR	GGAGCTGT	Ashanti	GYEWOBOUR	NO	NO	III	1e-05	1e-05	0.9999	1e-05	1e-05	1e-05	1e-05	1e-05	1e-05	1e-05	1e-05	RELEASED VARIETY	NKABOM	-
75	2774_V1_KUFFOUR_BANKYE	ACGTGTA	Brong Ahafo	KUFFOUR_BANKYE	NO	NO	III	1e-05	1e-05	0.99989	1e-05	1e-05	1.4e-05	1.6e-05	1e-05	1e-05	1e-05	1e-05	RELEASED VARIETY	NKABOM	-
76	1513_V1_ONE_MAN	GATGCAT	Ashanti	ONE_MAN	NO	NO	III	1e-05	1e-05	0.999894	1e-05	1e-05	1e-05	1e-05	1e-05	1e-05	1.6e-05	1e-05	RELEASED VARIETY	NKABOM	-
77	2731_V3_BENSERE	CTCACGGA	Brong Ahafo	BENSERE	NO	NO	III	1.6e-05	1.2e-05	0.999885	1e-05	1.1e-05	1.1e-05	1e-05	1e-05	1e-05	1.5e-05	1e-05	RELEASED VARIETY	NKABOM	-
78	2633_V1_BANKYE_HEMAA	CGATGTGT	Brong Ahafo	BANKYE_HEMAA	NO	NO	III	0.009819	0.044674	0.943525	1.6e-05	1e-05	1.8e-05	1e-05	1e-05	1e-05	0.001899	1e-05	RELEASED VARIETY	NKABOM	-
79	3754_V1_BANKYE_FITAA	GCGGATGT	Eastern	BANKYE_FITAA	NO	NO	III	1e-05	1e-05	0.999897	1e-05	1e-05	1e-05	1e-05	1.3e-05	1e-05	1e-05	1e-05	RELEASED VARIETY	NKABOM	-
80	NKABOM	GATCATA	CSIR-CRI collection	NKABOM	YES	YES	III	1e-05	1e-05	0.999897	1e-05	1e-05	1.3e-05	1e-05	1e-05	1e-05	1e-05	1e-05	RELEASED VARIETY	NKABOM	-
81	DEBOR	ACGTGTA	CSIR-CRI collection	DEBOR	YES	NO	III	1e-05	1e-05	0.999894	1e-05	1e-05	1e-05	1.3e-05	1e-05	1e-05	1.3e-05	1e-05	RELEASED VARIETY	NKABOM	-
82	1521_V3_KENTENMA	TGTTAC	Ashanti	KENTENMA	NO	NO	III	1e-05	1e-05	0.9999	1e-05	1e-05	1e-05	1e-05	1e-05	1e-05	1e-05	1e-05	RELEASED VARIETY	NKABOM	-
83	2763_V1_TUOBODOM	AGTGGC	Brong Ahafo	TUOBODOM	NO	NO	III	1e-05	1e-05	0.9999	1e-05	1e-05	1e-05	1e-05	1e-05	1e-05	1e-05	1e-05	RELEASED VARIETY	NKABOM	-
84	DEBOR	AGCGTTA	CSIR-CRI collection	DEBOR	YES	NO	III	1e-05	1e-05	0.9999	1e-05	1e-05	1e-05	1e-05	1e-05	1e-05	1e-05	1e-05	RELEASED VARIETY	NKABOM	-
85	2423_V1_AFIA_KOFIE	CGCAT	Brong Ahafo	AFIA_KOFIE	NO	NO	III	1.2e-05	1e-05	0.999897	1e-05	1e-05	1e-05	1e-05	1e-05	1e-05	1e-05	1.1e-05	RELEASED VARIETY	NKABOM	-
86	2454_V1_AFIA_KOFIE	TTGCAGA	Brong Ahafo	AFIA_KOFIE	NO	NO	III	1e-05	1e-05	0.9999	1e-05	1e-05	1e-05	1e-05	1e-05	1e-05	1e-05	1e-05	RELEASED VARIETY	NKABOM	-
87	2743_V3_TUOBODOM	GCGTAAT	Brong Ahafo	TUOBODOM	NO	NO	III	1e-05	1e-05	0.9999	1e-05	1e-05	1e-05	1e-05	1e-05	1e-05	1e-05	1e-05	RELEASED VARIETY	NKABOM	-
88	2312_V1_NKABOM	TCATAGT	Brong Ahafo	NKABOM	NO	NO	III	1e-05	1.1e-05	0.999899	1e-05	1e-05	1e-05	1e-05	1e-05	1e-05	1e-05	1e-05	RELEASED VARIETY	NKABOM	-
89	2451_V1_AFIA_KOFIE	AGTCTAT	Brong Ahafo	AFIA_KOFIE	NO	NO	III	1e-05	1e-05	0.9999	1e-05	1e-05	1e-05	1e-05	1e-05	1e-05	1e-05	1e-05	RELEASED VARIETY	NKABOM	-
90	2771_V3_BENSERE	TATACGT	Brong Ahafo	BENSERE	NO	NO	III	1e-05	1e-05	0.999897	1e-05	1.2e-05	1.1e-05	1e-05	1e-05	1e-05	1e-05	1e-05	RELEASED VARIETY	NKABOM	-
91	2145_V2_BANKYE_HEMAA	TCAGTAT	Brong Ahafo	BANKYE_HEMAA	NO	NO	III	1e-05	1e-05	0.9999	1e-05	1e-05	1e-05	1e-05	1e-05	1e-05	1e-05	1e-05	RELEASED VARIETY	NKABOM	-
92	1512_V1_ONE_MAN	TGCAGTGT	Ashanti	ONE_MAN	NO	NO	III	1e-05	1e-05	0.9999	1e-05	1e-05	1e-05	1e-05	1e-05	1e-05	1e-05	1e-05	RELEASED VARIETY	NKABOM	-
93	2775_V1_KUFFOUR_BANKYE	CTAATGT	Brong Ahafo	KUFFOUR_BANKYE	NO	NO	III	1e-05	1e-05	0.9999	1e-05	1e-05	1e-05	1e-05	1e-05	1e-05	1e-05	1e-05	RELEASED VARIETY	NKABOM	-
94	2245_V2_BANKYE_KOKOO	TCAGTAT	Brong Ahafo	BANKYE_KOKOO	NO	NO	III	1e-05	1e-05	0.9999	1e-05	1e-05	1e-05	1e-05	1e-05	1e-05	1e-05	1e-05	RELEASED VARIETY	NKABOM	-
95	2772_V4_NKORANZA	ATCGTAT	Brong Ahafo	NKORANZA	NO	NO	III	1.7e-05	1e-05	0.999878	1e-05	1.3e-05	1e-05	1.6e-05	1e-05	1e-05	1.6e-05	1e-05	RELEASED VARIETY	NKABOM	-
96	1554_V1_DEBOR	CAGGTAT	Ashanti	DEBOR	NO	NO	III	1e-05	1e-05	0.9999	1e-05	1e-05	1e-05	1e-05	1e-05	1e-05	1e-05	1e-05	RELEASED VARIETY	NKABOM	-
97	2761_V1_TUOBODOM	ATCGTAT	Brong Ahafo	TUOBODOM	NO	NO	III	1e-05	1e-05	0.999893	1e-05	1e-05	1e-05	1e-05	1.2e-05	1e-05	1.5e-05	1e-05	RELEASED VARIETY	NKABOM	-
98	2734_V1_BENSERE	TACTGAT	Brong Ahafo	BENSERE	NO	NO	III	1e-05	1e-05	0.9999	1e-05	1e-05	1e-05	1e-05	1e-05	1e-05	1e-05	1e-05	RELEASED VARIETY	NKABOM	-
99	2145_V1_DEBOR	TCGCAAGT	Brong Ahafo	DEBOR	NO	NO	III	1e-05	1e-05	0.9999	1e-05	1e-05	1e-05	1e-05	1e-05	1e-05	1e-05	1e-05	RELEASED VARIETY	NKABOM	-
100	2735_V3_BENSERE	GCGGATGT	Brong Ahafo	BENSERE	NO	NO	III	1e-05	1e-05	0.999898	1.2e-05	1e-05	1e-05	1e-05	1e-05	1e-05	1e-05	1e-05	RELEASED VARIETY	NKABOM	-
101	2445_V1_TIAKA	TGTTAC	Brong Ahafo	TIAKA	NO	NO	III	1e-05	1e-05	0.9999	1e-05	1e-05	1e-05	1e-05	1e-05	1e-05	1e-05	1e-05	RELEASED VARIETY	NKABOM	-
102	2334_V2_AGRIC	GCGTAAT	Brong Ahafo	AGRIC	NO	NO	III	1e-05	1e-05	0.9999	1e-05	1e-05	1e-05	1e-05	1e-05	1e-05	1e-05	1e-05	RELEASED VARIETY	NKABOM	-
103	2452_V1_AFIA_KOFIE	ACCGT	Brong Ahafo	AFIA_KOFIE	NO	NO	III	1e-05	1.1e-05	0.999899	1e-05	1e-05	1e-05	1e-05	1e-05	1e-05	1e-05	1e-05	RELEASED VARIETY	NKABOM	-
104	3733_V1_BANKYE_KOOKOO	AACTTGT	Eastern	BANKYE_KOKOO	NO	NO	III	1e-05	1e-05	0.9999	1e-05	1e-05	1e-05	1e-05	1e-05	1e-05	1e-05	1e-05	RELEASED VARIETY	NKABOM	-
105	3755_V1_ANKRA	TTCGAAGA	Eastern	ANKRA	NO	NO	III	1e-05	1e-05	0.999899	1e-05	1e-05	1.1e-05	1e-05	1e-05	1e-05	1e-05	1e-05	RELEASED VARIETY	NKABOM	-
106	2554_V1_BATOR	ACAGATGA	Brong Ahafo	BATOR	NO	NO	III	1e-05	1e-05	0.9999	1e-05	1e-05	1e-05	1e-05	1e-05	1e-05	1e-05	1e-05	RELEASED VARIETY	NKABOM	-
107	2415_V2_AFIA_KOFIE	CAGTTGA	Brong Ahafo	AFIA_KOFIE	NO	NO	III	1e-05	1e-05	0.999894	1e-05	1.2e-05	1e-05	1e-05	1e-05	1e-05	1e-05	1.4e-05	RELEASED VARIETY	NKABOM	-
108	2333_V2_AGRIC	GATT	Brong Ahafo	AGRIC	NO	NO	III	1e-05	1.1e-05	0.999899	1e-05	1e-05	1e-05	1e-05	1e-05	1e-05	1e-05	1e-05	RELEASED VARIETY	NKABOM	-
109	2313_V2_EDO_YE	TACGGTA	Brong Ahafo	EDO_YE	NO	NO	III	1e-05	1e-05	0.999899	1e-05	1.1e-05	1e-05	1e-05	1e-05	1e-05	1e-05	1e-05	RELEASED VARIETY	NKABOM	-
110	2555_V1_BATOR	CTCACGGA	Brong Ahafo	BATOR	NO	NO	III	1e-05	1e-05	0.9999	1e-05	1e-05	1e-05	1e-05	1e-05	1e-05	1e-05	1e-05	RELEASED VARIETY	NKABOM	-
111	2375_V1_AMPENKYENE	AGGC	Brong Ahafo	AMPENKYENE	NO	NO	VII	1e-05	1e-05	1e-05	1e-05	1e-05	1e-05	0.9999	1e-05	1e-05	1e-05	1e-05	NOT IN LIBRARY	-	AMPENKYENE
112	2345_V1_AMPENKYENE	GATCATA	Brong Ahafo	AMPENKYENE	NO	NO	VII	1e-05	1e-05	1e-05	1e-05	1e-05	1e-05	0.999892	1e-05	1e-05	1.8e-05	1e-05	NOT IN LIBRARY	-	AMPENKYENE
113	2372_V1_AMPENKYENE	TGACGTA	Brong Ahafo	AMPENKYENE	NO	NO	VII	1.1e-05	1e-05	1e-05	1e-05	1.5e-05	1e-05	0.999894	1e-05	1e-05	1e-05	1e-05	NOT IN LIBRARY	-	AMPENKYENE
114	2543_V2_BOSOMENSIA	CTCACGGA	Brong Ahafo	BOSOMENSIA	NO	NO	VII	1e-05	1e-05	1e-05	1e-05	1.9e-05	1e-05	0.999891	1e-05	1e-05	1e-05	1e-05	NOT IN LIBRARY	-	AMPENKYENE
115	2343_V1_AMPENKYENE	AACAGTGA	Brong Ahafo	AMPENKYENE	NO	NO	VII	1e-05	1e-05	1e-05	1e-05	1e-05	1e-05	0.9999	1e-05	1e-05	1e-05	1e-05	NOT IN LIBRARY	-	AMPENKYENE
116	2341_V2_AMPENKYENE	CAGTTGGT	Brong Ahafo	AMPENKYENE	NO	NO	VII	1e-05	1e-05	1e-05	1e-05	1e-05	1.3e-05	0.999897	1e-05	1e-05	1e-05	1e-05	NOT IN LIBRARY	-	AMPENKYENE
117	2374_V1_AMPENKYENE	CTCCGA	Brong Ahafo	AMPENKYENE	NO	NO	VII	1e-05	1e-05	1e-05	1e-05	1e-05	1e-05	0.9999	1e-05	1e-05	1e-05	1e-05	NOT IN LIBRARY	-	AMPENKYENE
118	2362_V2_AMPENKYENE	ACTCGAGA	Brong Ahafo	AMPENKYENE	NO	NO	VII	1e-05	1e-05	1e-05	1e-05	1e-05	1e-05	0.9999	1e-05	1e-05	1e-05	1e-05	NOT IN LIBRARY	-	AMPENKYENE
119	2335_V2_AMPENKYENE	TCGCA	Brong Ahafo	AMPENKYENE	NO	NO	VII	1e-05	1e-05	1e-05	1e-05	1e-05	1e-05	0.9999	1e-05	1e-05	1e-05	1e-05	NOT IN LIBRARY	-	AMPENKYENE
120	2371_V1_AMPENKYENE	TGCATAGA	Brong Ahafo	AMPENKYENE	NO	NO	VII	1e-05	1.6e-05	1e-05	1e-05	1e-05	1e-05	0.999894	1e-05	1e-05	1e-05	1e-05	NOT IN LIBRARY	-	AMPENKYENE
121	2365_V2_AMPENKYENE	ACTATGT	Brong Ahafo	AMPENKYENE	NO	NO	VII	1e-05	1e-05	1e-05	1e-05	1e-05	1e-05	0.9999	1e-05	1e-05	1e-05	1e-05	NOT IN LIBRARY	-	AMPENKYENE
122	2373_V1_AMPENKYENE	AGTTGGCA	Brong Ahafo	AMPENKYENE	NO	NO	VII	1.7e-05	1e-05	1e-05	1e-05	1e-05	1e-05	0.999893	1e-05	1e-05	1e-05	1e-05	NOT IN LIBRARY	-	AMPENKYENE
123	2555_V2_OBAATIA	AATCGTT	Brong Ahafo	OBAATIA	NO	NO	VII	1e-05	1e-05	1e-05	1e-05	1e-05	1.2e-05	0.999893	1e-05	1e-05	1.4e-05	1e-05	NOT IN LIBRARY	-	AMPENKYENE
124	2361_V2_AMPENKYENE	AGTGGC	Brong Ahafo	AMPENKYENE	NO	NO	VII	1.4e-05	1e-05	1e-05	1e-05	1e-05	1.4e-05	0.999887	1e-05	1e-05	1e-05	1.5e-05	NOT IN LIBRARY	-	AMPENKYENE
125	2552_V1_TAKORADI_BANKYE	CTAATGT	Brong Ahafo	TAKORADI_BANKYE	NO	NO	VII	1e-05	1e-05	1e-05	1e-05	1e-05	1e-05	0.9999	1e-05	1e-05	1e-05	1e-05	NOT IN LIBRARY	-	AMPENKYENE
126	2524_V2_AMPENKYENE	GATGCAT	Brong Ahafo	AMPENKYENE	NO	NO	VII	1e-05	1e-05	1e-05	1e-05	1e-05	1e-05	0.9999	1e-05	1e-05	1e-05	1e-05	NOT IN LIBRARY	-	AMPENKYENE
127	2331_V1_AMPENKYENE	AGGC	Brong Ahafo	AMPENKYENE	NO	NO	VII	1e-05	1e-05	1e-05	1e-05	1e-05	1e-05	0.9999	1e-05	1e-05	1e-05	1e-05	NOT IN LIBRARY	-	AMPENKYENE
128	2344_V1_AMPENKYENE	AACTTGT	Brong Ahafo	AMPENKYENE	NO	NO	VII	1e-05	1e-05	1.2e-05	1e-05	1e-05	1e-05	0.999898	1e-05	1e-05	1e-05	1e-05	NOT IN LIBRARY	-	AMPENKYENE
129	2342_V1_AMPENKYENE	GCATTGA	Brong Ahafo	AMPENKYENE	NO	NO	VII	1e-05	1e-05	1e-05	1e-05	1e-05	1e-05	0.9999	1e-05	1e-05	1e-05	1e-05	NOT IN LIBRARY	-	AMPENKYENE
130	3715_V2_AMPECHINI	TGCAAGAA	Eastern	AMPECHINI	NO	NO	VII	1e-05	1.1e-05	1e-05	1e-05	1e-05	1e-05	0.999889	2e-05	1e-05	1e-05	1e-05	NOT IN LIBRARY	-	AMPENKYENE
131	1353_V2_BANKYE_POLE	TACGGTA	Ashanti	BANKYE_POLE	NO	NO	X	1.1e-05	1e-05	1e-05	1e-05	1e-05	1.8e-05	1e-05	1e-05	1e-05	0.999891	1e-05	NOT IN LIBRARY	-	KOTEE
132	1215_V2_KOTEE	TTCGAAGA	Ashanti	KOTEE	NO	NO	X	1.5e-05	1e-05	1e-05	1e-05	1e-05	1e-05	1e-05	1e-05	1e-05	0.999894	1e-05	NOT IN LIBRARY	-	KOTEE
133	1222_V3_ZZZ	GATCAGAA	Ashanti	UNKNOWN	NO	NO	X	1e-05	1e-05	1e-05	1e-05	1e-05	1e-05	1e-05	1e-05	1e-05	0.9999	1e-05	NOT IN LIBRARY	-	KOTEE
134	1243_V2_KOTEE	ACAATGGA	Ashanti	KOTEE	NO	NO	X	1e-05	1e-05	1e-05	1e-05	1e-05	1e-05	1e-05	1e-05	1e-05	0.9999	1e-05	NOT IN LIBRARY	-	KOTEE
135	1213_V1_KOTEE	CGTCA	Ashanti	KOTEE	NO	NO	X	1e-05	1e-05	1.2e-05	1e-05	1e-05	1e-05	1.2e-05	1e-05	1e-05	0.999896	1e-05	NOT IN LIBRARY	-	KOTEE
136	1466_V2_KOTEE	CGTCA	Ashanti	KOTEE	NO	NO	X	1e-05	1e-05	1e-05	1e-05	1e-05	1e-05	1e-05	1e-05	1e-05	0.9999	1e-05	NOT IN LIBRARY	-	KOTEE
137	1221_V1_KOTEE	CAATGTT	Ashanti	KOTEE	NO	NO	X	1e-05	1e-05	1e-05	1e-05	1e-05	1e-05	1e-05	1e-05	1e-05	0.9999	1e-05	NOT IN LIBRARY	-	KOTEE
138	1245_V4_ZZZ	GAACGAAT	Ashanti	UNKNOWN	NO	NO	X	1e-05	1e-05	1e-05	1e-05	1e-05	1.3e-05	1e-05	1e-05	1e-05	0.999897	1e-05	NOT IN LIBRARY	-	KOTEE
139	1266_V1_KOTEE	GCATTGA	Ashanti	KOTEE	NO	NO	X	1e-05	1e-05	1e-05	1e-05	1e-05	1e-05	1e-05	1e-05	1e-05	0.9999	1e-05	NOT IN LIBRARY	-	KOTEE
140	1224_V1_KOTEE	TGACGTA	Ashanti	KOTEE	NO	NO	X	1e-05	1.5e-05	1e-05	1e-05	1e-05	1e-05	1e-05	1e-05	1e-05	0.999895	1e-05	NOT IN LIBRARY	-	KOTEE
141	1245_V1_KOTEE	ATCAGTT	Ashanti	KOTEE	NO	NO	X	1e-05	1e-05	1e-05	1e-05	1e-05	1e-05	1e-05	1e-05	1e-05	0.9999	1e-05	NOT IN LIBRARY	-	KOTEE
142	1468_V1_KOTEE	GATCATA	Ashanti	KOTEE	NO	NO	X	1.7e-05	1e-05	1e-05	1e-05	1e-05	1e-05	1e-05	1e-05	1e-05	0.999893	1e-05	NOT IN LIBRARY	-	KOTEE
143	1242_V1_KOTEE	TCAGTAT	Ashanti	KOTEE	NO	NO	X	1.6e-05	1e-05	1e-05	1e-05	1e-05	1e-05	1e-05	1e-05	1e-05	0.999894	1e-05	NOT IN LIBRARY	-	KOTEE
144	1244_V1_KOTEE	AACTTGT	Ashanti	KOTEE	NO	NO	X	1e-05	1e-05	1e-05	1e-05	1e-05	1e-05	1e-05	1e-05	1e-05	0.999898	1.2e-05	NOT IN LIBRARY	-	KOTEE
145	1367_V1_KOTEE_BANKYE_POLE	TGCATAGA	Ashanti	KOTEE_BANKYE_POLE	NO	NO	X	1e-05	1e-05	1e-05	1.1e-05	1e-05	1e-05	1e-05	1e-05	1e-05	0.999899	1e-05	NOT IN LIBRARY	-	KOTEE
146	1260_V1_KOTEE	CAGGTAT	Ashanti	KOTEE	NO	NO	X	1e-05	1e-05	1e-05	1e-05	1e-05	1e-05	1e-05	1e-05	1e-05	0.9999	1e-05	NOT IN LIBRARY	-	KOTEE
147	1255_V2_KOTEE	GTACGTGT	Ashanti	KOTEE	NO	NO	X	1e-05	1.4e-05	1e-05	1e-05	1e-05	1e-05	1e-05	1e-05	1e-05	0.999896	1e-05	NOT IN LIBRARY	-	KOTEE
148	1267_V2_KOTEE	TGTTAC	Ashanti	KOTEE	NO	NO	X	1e-05	1.4e-05	1e-05	1e-05	1e-05	1e-05	1e-05	1e-05	1e-05	0.999896	1e-05	NOT IN LIBRARY	-	KOTEE
149	1214_V1_KOTEE	GGAGCTGT	Ashanti	KOTEE	NO	NO	X	2e-05	1e-05	1e-05	1e-05	1e-05	1e-05	1.5e-05	1e-05	1e-05	0.999886	1e-05	NOT IN LIBRARY	-	KOTEE
150	1212_V1_KOTEE	ACTATGT	Ashanti	KOTEE	NO	NO	X	1e-05	1e-05	1e-05	1e-05	1e-05	1e-05	1e-05	1e-05	1e-05	0.9999	1e-05	NOT IN LIBRARY	-	KOTEE
151	1223_V1_KOTEE	CGCAT	Ashanti	KOTEE	NO	NO	X	1e-05	1e-05	1e-05	1e-05	1e-05	1e-05	1e-05	1e-05	1e-05	0.9999	1e-05	NOT IN LIBRARY	-	KOTEE
152	1211_V2_KOTEE	AGTCTAT	Ashanti	KOTEE	NO	NO	X	1e-05	1e-05	1e-05	1e-05	1e-05	1e-05	1e-05	1e-05	1e-05	0.9999	1e-05	NOT IN LIBRARY	-	KOTEE
153	1222_V1_KOTEE	CTGAGTGT	Ashanti	KOTEE	NO	NO	X	1e-05	1e-05	1e-05	1e-05	1e-05	1e-05	1e-05	1e-05	1e-05	0.9999	1e-05	NOT IN LIBRARY	-	KOTEE
154	1241_V1_KOTEE	TACTGAT	Ashanti	KOTEE	NO	NO	X	1e-05	1e-05	1e-05	1e-05	1e-05	1e-05	1e-05	1e-05	1e-05	0.9999	1e-05	NOT IN LIBRARY	-	KOTEE
155	1313_V2_BANKYE_POLE	AGTCTAT	Ashanti	BANKYE_POLE	NO	NO	X	1.2e-05	1e-05	1e-05	1e-05	1e-05	1e-05	1e-05	1e-05	1e-05	0.999898	1e-05	NOT IN LIBRARY	-	KOTEE
156	1321_V3_BANKYE_POLE	ATATCGT	Ashanti	BANKYE_POLE	NO	NO	X	1e-05	1.1e-05	1e-05	1e-05	1.7e-05	1.8e-05	1e-05	1e-05	1e-05	0.999884	1e-05	NOT IN LIBRARY	-	KOTEE
157	1352_V2_KOTEE	TGCAGTGT	Ashanti	KOTEE	NO	NO	X	1e-05	2e-05	1.1e-05	1e-05	1e-05	1.1e-05	1e-05	1e-05	1e-05	0.999889	1e-05	NOT IN LIBRARY	-	KOTEE
158	1366_V1_BANKYE_POLE	AACTTGT	Ashanti	BANKYE_POLE	NO	NO	X	1e-05	1.1e-05	1e-05	1.5e-05	1.1e-05	1e-05	1e-05	1e-05	1e-05	0.999893	1e-05	NOT IN LIBRARY	-	KOTEE
159	1315_V2_BANKYE_POLE	CAGTTA	Ashanti	BANKYE_POLE	NO	NO	X	1e-05	1.4e-05	1e-05	1e-05	1e-05	1e-05	1e-05	1e-05	1e-05	0.999896	1e-05	NOT IN LIBRARY	-	KOTEE
160	1311_V2_BANKYE_POLE	GCCTAT	Ashanti	BANKYE_POLE	NO	NO	X	1e-05	1e-05	1e-05	1.5e-05	1e-05	1e-05	1.8e-05	1e-05	1e-05	0.999887	1e-05	NOT IN LIBRARY	-	KOTEE
161	1345_V2_COTTON	TAGCGTGT	Ashanti	COTTON	NO	NO	X	1e-05	1e-05	1e-05	1e-05	1.1e-05	1e-05	1e-05	1e-05	1e-05	0.999899	1e-05	NOT IN LIBRARY	-	KOTEE
162	1360_V2_BANKYE_POLE	GTACGTGT	Ashanti	BANKYE_POLE	NO	NO	X	1e-05	1.5e-05	1e-05	1e-05	1e-05	1e-05	1e-05	1.4e-05	1e-05	0.999891	1e-05	NOT IN LIBRARY	-	KOTEE
163	1369_V2_KOTEE	TATACGT	Ashanti	KOTEE	NO	NO	X	1e-05	1e-05	1e-05	1e-05	1e-05	1e-05	1e-05	1.3e-05	1e-05	0.999897	1e-05	NOT IN LIBRARY	-	KOTEE
164	MONICA	GTAACAGA	CSIR-CRI collection	MONICA	YES	NO	IV	1e-05	1.4e-05	1e-05	0.95392	0.045968	1e-05	2e-05	1e-05	1e-05	1.2e-05	1.7e-05	RELEASED VARIETY	AFISIAFI	-
165	3753_V3_CHINESSE	GATCATA	Eastern	CHINESSE	NO	NO	IV	1e-05	1e-05	1e-05	0.9999	1e-05	1e-05	1e-05	1e-05	1e-05	1e-05	1e-05	RELEASED VARIETY	AFISIAFI	-
166	3553_V1_MEDUMEKU	TGCAGTGT	Eastern	MEDUMEKU	NO	NO	IV	1e-05	1e-05	1e-05	0.999889	1e-05	1.3e-05	1e-05	1e-05	1e-05	1.8e-05	1e-05	RELEASED VARIETY	AFISIAFI	-
167	2315_V2_AGRIC	TCAAGTT	Brong Ahafo	AGRIC	NO	NO	IV	1e-05	1e-05	1.1e-05	0.999891	1e-05	1.6e-05	1e-05	1e-05	1e-05	1.2e-05	1e-05	RELEASED VARIETY	AFISIAFI	-
168	2524_V1_KUFFOUR_BANKYE	CAAGAAGT	Brong Ahafo	KUFFOUR_BANKYE	NO	NO	IV	1e-05	1e-05	1e-05	0.9999	1e-05	1e-05	1e-05	1e-05	1e-05	1e-05	1e-05	RELEASED VARIETY	AFISIAFI	-
169	2341_V1_AGRIC	ACAAGAGT	Brong Ahafo	AGRIC	NO	NO	IV	1e-05	1e-05	1e-05	0.999898	1e-05	1.2e-05	1e-05	1e-05	1e-05	1e-05	1e-05	RELEASED VARIETY	AFISIAFI	-
170	3425_V3_KUFFOUR	ACTCGAGA	Eastern	KUFFOUR	NO	NO	IV	1e-05	1e-05	1e-05	0.9999	1e-05	1e-05	1e-05	1e-05	1e-05	1e-05	1e-05	RELEASED VARIETY	AFISIAFI	-
171	1353_V3_AFISIAFI	ACGTGTA	Ashanti	AFISIAFI	NO	NO	IV	1e-05	1e-05	1e-05	0.9999	1e-05	1e-05	1e-05	1e-05	1e-05	1e-05	1e-05	RELEASED VARIETY	AFISIAFI	-
172	3532_V1_MEDUMAKU	CTAGCT	Eastern	MEDUMEKU	NO	NO	IV	1e-05	1e-05	1e-05	0.9999	1e-05	1e-05	1e-05	1e-05	1e-05	1e-05	1e-05	RELEASED VARIETY	AFISIAFI	-
173	3533_V1_MEDUMAKU	GTGCAAGA	Eastern	MEDUMEKU	NO	NO	IV	1e-05	1e-05	1e-05	0.9999	1e-05	1e-05	1e-05	1e-05	1e-05	1e-05	1e-05	RELEASED VARIETY	AFISIAFI	-
174	3554_V1_Medumaku	CAGTTA	Eastern	MEDUMEKU	NO	NO	IV	1e-05	1e-05	1e-05	0.9999	1e-05	1e-05	1e-05	1e-05	1e-05	1e-05	1e-05	RELEASED VARIETY	AFISIAFI	-
175	3555_V2_MEDUMAKO	TCGCA	Eastern	MEDUMEKU	NO	NO	IV	1e-05	1e-05	1e-05	0.9999	1e-05	1e-05	1e-05	1e-05	1e-05	1e-05	1e-05	RELEASED VARIETY	AFISIAFI	-
176	3733_V2_MEKUTSOKHI	CAAGAAGT	Eastern	MEKUTSOKHI	NO	NO	IV	1e-05	1e-05	1e-05	0.9999	1e-05	1e-05	1e-05	1e-05	1e-05	1e-05	1e-05	RELEASED VARIETY	AFISIAFI	-
177	3535_V1_MEDUMAKU	TTACGAT	Eastern	MEDUMEKU	NO	NO	IV	1e-05	1e-05	1e-05	0.9999	1e-05	1e-05	1e-05	1e-05	1e-05	1e-05	1e-05	RELEASED VARIETY	AFISIAFI	-
178	3551_V1_MEDUMAKO	CCACGT	Eastern	MEDUMEKU	NO	NO	IV	1e-05	1e-05	1e-05	0.9999	1e-05	1e-05	1e-05	1e-05	1e-05	1e-05	1e-05	RELEASED VARIETY	AFISIAFI	-
179	1323_V2_KUFFOUR	TCATAGT	Ashanti	KUFFOUR	NO	NO	IV	1e-05	1e-05	1e-05	0.999897	1e-05	1.3e-05	1e-05	1e-05	1e-05	1e-05	1e-05	RELEASED VARIETY	AFISIAFI	-
180	3751_V4_CHINESSE	ACTATGT	Eastern	CHINESSE	NO	NO	IV	1e-05	1e-05	1e-05	0.9999	1e-05	1e-05	1e-05	1e-05	1e-05	1e-05	1e-05	RELEASED VARIETY	AFISIAFI	-
181	UCC2001_448	CGTGAAT	CSIR-CRI collection	UCC2001_449	YES	NO	IV	1e-05	1e-05	1e-05	0.9999	1e-05	1e-05	1e-05	1e-05	1e-05	1e-05	1e-05	RELEASED VARIETY	AFISIAFI	-
182	AFISIAFI	TATACGT	CSIR-CRI collection	AFISIAFI	YES	YES	IV	1e-05	1e-05	1e-05	0.999898	1e-05	1.2e-05	1e-05	1e-05	1e-05	1e-05	1e-05	RELEASED VARIETY	AFISIAFI	-
183	3531_V1_MEDUMEKU	AACTTGT	Eastern	MEDUMEKU	NO	NO	IV	1e-05	1e-05	1e-05	0.999891	1e-05	1.1e-05	1e-05	1e-05	1e-05	1.7e-05	1e-05	RELEASED VARIETY	AFISIAFI	-
184	ABUSUA	GATGTC	CSIR-CRI collection	ABUSUA	YES	NO	IV	1e-05	1e-05	1e-05	0.9999	1e-05	1e-05	1e-05	1e-05	1e-05	1e-05	1e-05	RELEASED VARIETY	AFISIAFI	-
185	ABUSUA	AGTGGC	CSIR-CRI collection	ABUSUA	YES	NO	IV	1e-05	1e-05	1e-05	0.9999	1e-05	1e-05	1e-05	1e-05	1e-05	1e-05	1e-05	RELEASED VARIETY	AFISIAFI	-
186	MONICA	AATACGGA	CSIR-CRI collection	MONICA	YES	NO	IV	1e-05	1e-05	1e-05	0.9999	1e-05	1e-05	1e-05	1e-05	1e-05	1e-05	1e-05	RELEASED VARIETY	AFISIAFI	-
187	AFISIAFI	TCAGTAT	CSIR-CRI collection	AFISIAFI	YES	YES	IV	1e-05	1e-05	1e-05	0.9999	1e-05	1e-05	1e-05	1e-05	1e-05	1e-05	1e-05	RELEASED VARIETY	AFISIAFI	-
188	UCC2001_448	GCTATAA	CSIR-CRI collection	UCC2001_449	YES	NO	IV	1e-05	1e-05	1e-05	0.999892	1e-05	1e-05	1e-05	1e-05	1e-05	1e-05	1.8e-05	RELEASED VARIETY	AFISIAFI	-
189	1268_V1_ZZZ	GATGTC	Ashanti	UNKNOWN	NO	NO	I	0.9999	1e-05	1e-05	1e-05	1e-05	1e-05	1e-05	1e-05	1e-05	1e-05	1e-05	LANDRACE	-	ANKRA/BANKYE-KOKOO/DEBOR
190	3311_V2_AMAPOMAA	CAAGAAGT	Eastern	AMAPOMAA	NO	NO	I	0.9999	1e-05	1e-05	1e-05	1e-05	1e-05	1e-05	1e-05	1e-05	1e-05	1e-05	LANDRACE	-	ANKRA/BANKYE-KOKOO/DEBOR
191	3632_V1_ANKRA	ATCAGTT	Eastern	ANKRA	NO	NO	I	0.9999	1e-05	1e-05	1e-05	1e-05	1e-05	1e-05	1e-05	1e-05	1e-05	1e-05	LANDRACE	-	ANKRA/BANKYE-KOKOO/DEBOR
192	3313_V1_ANKRA	AACTTGT	Eastern	ANKRA	NO	NO	I	0.99302	1e-05	1e-05	1e-05	1e-05	1e-05	1e-05	1e-05	1e-05	0.00689	1e-05	LANDRACE	-	ANKRA/BANKYE-KOKOO/DEBOR
193	ADW2000_003	GTTACGA	CSIR-CRI collection	ADW2000_004	YES	NO	I	0.9999	1e-05	1e-05	1e-05	1e-05	1e-05	1e-05	1e-05	1e-05	1e-05	1e-05	LANDRACE	-	ANKRA/BANKYE-KOKOO/DEBOR
194	3631_V1_ANKRA	ATCGTAT	Eastern	ANKRA	NO	NO	I	0.999889	1e-05	1e-05	1e-05	1e-05	1e-05	1.9e-05	1.2e-05	1e-05	1e-05	1e-05	LANDRACE	-	ANKRA/BANKYE-KOKOO/DEBOR
195	3341_V1_ANKRA	GATCATA	Eastern	ANKRA	NO	NO	I	0.9999	1e-05	1e-05	1e-05	1e-05	1e-05	1e-05	1e-05	1e-05	1e-05	1e-05	LANDRACE	-	ANKRA/BANKYE-KOKOO/DEBOR
196	DMA2000_66	TTGGCGGA	CSIR-CRI collection	DMA2000_66	YES	NO	I	0.999899	1e-05	1e-05	1e-05	1e-05	1e-05	1e-05	1e-05	1e-05	1.1e-05	1e-05	LANDRACE	-	ANKRA/BANKYE-KOKOO/DEBOR
197	3225_V2_SANTOM_BANKYE	GTCGATA	Eastern	SANTOM_BANKYE	NO	NO	I	0.999891	1e-05	1e-05	1e-05	1e-05	1e-05	1e-05	1.9e-05	1e-05	1e-05	1e-05	LANDRACE	-	ANKRA/BANKYE-KOKOO/DEBOR
198	3812_V2_TUAKA	ACAATGGA	Eastern	TUAKA	NO	NO	I	0.999894	1e-05	1.1e-05	1e-05	1.5e-05	1e-05	1e-05	1e-05	1e-05	1e-05	1e-05	LANDRACE	-	ANKRA/BANKYE-KOKOO/DEBOR
199	3362_V1_ANKRA	CAGTTGGT	Eastern	ANKRA	NO	NO	I	0.9999	1e-05	1e-05	1e-05	1e-05	1e-05	1e-05	1e-05	1e-05	1e-05	1e-05	LANDRACE	-	ANKRA/BANKYE-KOKOO/DEBOR
200	3785_V1_ANKRA	TGACTGGT	Eastern	ANKRA	NO	NO	I	0.9999	1e-05	1e-05	1e-05	1e-05	1e-05	1e-05	1e-05	1e-05	1e-05	1e-05	LANDRACE	-	ANKRA/BANKYE-KOKOO/DEBOR
201	3364_V1_ANKRA	TGTGCAA	Eastern	ANKRA	NO	NO	I	0.999892	1e-05	1.4e-05	1e-05	1e-05	1e-05	1e-05	1e-05	1e-05	1e-05	1.4e-05	LANDRACE	-	ANKRA/BANKYE-KOKOO/DEBOR
202	3361_V1_ANKRA	CGTATGGT	Eastern	ANKRA	NO	NO	I	0.998501	0.001398	1e-05	1e-05	1.5e-05	1e-05	1e-05	1.3e-05	1e-05	1e-05	1.2e-05	LANDRACE	-	ANKRA/BANKYE-KOKOO/DEBOR
203	3612_V1_ANKRA	CAGTTA	Eastern	ANKRA	NO	NO	I	0.9999	1e-05	1e-05	1e-05	1e-05	1e-05	1e-05	1e-05	1e-05	1e-05	1e-05	LANDRACE	-	ANKRA/BANKYE-KOKOO/DEBOR
204	DMA2000_002	AGGCTAGA	CSIR-CRI collection	DMA2000_002	YES	NO	I	0.996779	0.003131	1e-05	1e-05	1e-05	1e-05	1e-05	1e-05	1e-05	1e-05	1e-05	LANDRACE	-	ANKRA/BANKYE-KOKOO/DEBOR
205	UCC2000_110	CGTATGGT	CSIR-CRI collection	UCC2000_111	YES	NO	I	0.997777	1e-05	1e-05	1e-05	1e-05	1e-05	0.002133	1e-05	1e-05	1e-05	1e-05	LANDRACE	-	ANKRA/BANKYE-KOKOO/DEBOR
206	DEBOR	CGATGTGT	CSIR-CRI collection	DEBOR	YES	NO	I	0.9999	1e-05	1e-05	1e-05	1e-05	1e-05	1e-05	1e-05	1e-05	1e-05	1e-05	LANDRACE	-	ANKRA/BANKYE-KOKOO/DEBOR
207	OFF_2000_023	GTGCAAGA	CSIR-CRI collection	OFF_2000_023	YES	NO	I	0.988651	0.010205	1e-05	1e-05	1e-05	1e-05	1e-05	1e-05	1e-05	1e-05	0.001064	LANDRACE	-	ANKRA/BANKYE-KOKOO/DEBOR
208	OFF_2000_019	GCCTAT	CSIR-CRI collection	OFF_2000_019	YES	NO	I	0.999887	1.2e-05	1.6e-05	1e-05	1e-05	1.2e-05	1e-05	1.3e-05	1e-05	1e-05	1e-05	LANDRACE	-	ANKRA/BANKYE-KOKOO/DEBOR
209	ANKRA	GATCAGAA	CSIR-CRI collection	ANKRA	YES	NO	I	0.9999	1e-05	1e-05	1e-05	1e-05	1e-05	1e-05	1e-05	1e-05	1e-05	1e-05	LANDRACE	-	ANKRA/BANKYE-KOKOO/DEBOR
210	DEBOR	AACAGTGA	CSIR-CRI collection	DEBOR	YES	NO	I	0.99989	1e-05	1e-05	1.4e-05	1e-05	1e-05	1e-05	1.6e-05	1e-05	1e-05	1e-05	LANDRACE	-	ANKRA/BANKYE-KOKOO/DEBOR
211	KSI2000_125	CAATGTT	CSIR-CRI collection	KSI2000_126	YES	NO	I	0.996478	1e-05	1e-05	1e-05	1e-05	1e-05	1e-05	1e-05	1e-05	1e-05	0.003432	LANDRACE	-	ANKRA/BANKYE-KOKOO/DEBOR
212	ANKRA	CGCCGCAT	CSIR-CRI collection	ANKRA	YES	NO	I	0.999896	1e-05	1e-05	1e-05	1.2e-05	1e-05	1e-05	1e-05	1e-05	1e-05	1.2e-05	LANDRACE	-	ANKRA/BANKYE-KOKOO/DEBOR
213	OFF_2000_022	CTAGTGGT	CSIR-CRI collection	OFF_2000_023	YES	NO	I	0.9999	1e-05	1e-05	1e-05	1e-05	1e-05	1e-05	1e-05	1e-05	1e-05	1e-05	LANDRACE	-	ANKRA/BANKYE-KOKOO/DEBOR
214	DMA2000_001	TCGCAAGT	CSIR-CRI collection	DMA2000_002	YES	NO	I	0.999888	1.8e-05	1e-05	1e-05	1.1e-05	1e-05	1e-05	1.1e-05	1e-05	1e-05	1.1e-05	LANDRACE	-	ANKRA/BANKYE-KOKOO/DEBOR
215	BOSOMENSIA	GCGGATGT	CSIR-CRI collection	BOSOMENSIA	YES	NO	I	0.9999	1e-05	1e-05	1e-05	1e-05	1e-05	1e-05	1e-05	1e-05	1e-05	1e-05	LANDRACE	-	ANKRA/BANKYE-KOKOO/DEBOR
216	3342_V1_ELLIS	GCGTAAT	Eastern	ELLIS	NO	NO	I	0.994817	0.005093	1e-05	1e-05	1e-05	1e-05	1e-05	1e-05	1e-05	1e-05	1e-05	LANDRACE	-	ANKRA/BANKYE-KOKOO/DEBOR
217	3635_V1_ANKRA	GTGCAAGA	Eastern	ANKRA	NO	NO	I	0.999895	1e-05	1e-05	1e-05	1e-05	1e-05	1e-05	1e-05	1e-05	1e-05	1.5e-05	LANDRACE	-	ANKRA/BANKYE-KOKOO/DEBOR
218	3343_V1_AKOROFUOMPE	CAGGTAT	Eastern	AKOROFUOMPE	NO	NO	I	0.9999	1e-05	1e-05	1e-05	1e-05	1e-05	1e-05	1e-05	1e-05	1e-05	1e-05	LANDRACE	-	ANKRA/BANKYE-KOKOO/DEBOR
219	3633_V1_ANKRA	CGTGAAT	Eastern	ANKRA	NO	NO	I	0.9999	1e-05	1e-05	1e-05	1e-05	1e-05	1e-05	1e-05	1e-05	1e-05	1e-05	LANDRACE	-	ANKRA/BANKYE-KOKOO/DEBOR
220	ADW2000_002	CAGTTGA	CSIR-CRI collection	ADW2000_003	YES	NO	I	0.999895	1e-05	1e-05	1e-05	1e-05	1e-05	1e-05	1e-05	1e-05	1.5e-05	1e-05	LANDRACE	-	ANKRA/BANKYE-KOKOO/DEBOR
221	3335_V1_ANKRA	CAGTTA	Eastern	ANKRA	NO	NO	I	0.999881	1e-05	1e-05	1.2e-05	1.3e-05	1e-05	2e-05	1e-05	1e-05	1e-05	1.4e-05	LANDRACE	-	ANKRA/BANKYE-KOKOO/DEBOR
222	UCC2000_110	TGACTGGT	CSIR-CRI collection	UCC2000_111	YES	NO	I	0.9999	1e-05	1e-05	1e-05	1e-05	1e-05	1e-05	1e-05	1e-05	1e-05	1e-05	LANDRACE	-	ANKRA/BANKYE-KOKOO/DEBOR
223	3815_V1_ANKRA	CAATGTT	Eastern	ANKRA	NO	NO	I	0.9999	1e-05	1e-05	1e-05	1e-05	1e-05	1e-05	1e-05	1e-05	1e-05	1e-05	LANDRACE	-	ANKRA/BANKYE-KOKOO/DEBOR
224	DEBOR_KAAN	GAACGAAT	CSIR-CRI collection	DEBOR_KAAN	YES	NO	I	0.9999	1e-05	1e-05	1e-05	1e-05	1e-05	1e-05	1e-05	1e-05	1e-05	1e-05	LANDRACE	-	ANKRA/BANKYE-KOKOO/DEBOR
225	OFF_2000_018	CTAGCT	CSIR-CRI collection	OFF_2000_019	YES	NO	I	0.999889	1e-05	1.4e-05	1e-05	1e-05	1.1e-05	1e-05	1.5e-05	1e-05	1e-05	1.1e-05	LANDRACE	-	ANKRA/BANKYE-KOKOO/DEBOR
226	1111_V1_DEBOR	CGCCGCAT	Ashanti	DEBOR	NO	NO	I	0.999888	1.3e-05	1.7e-05	1e-05	1e-05	1e-05	1.2e-05	1.1e-05	1e-05	1e-05	1e-05	LANDRACE	-	ANKRA/BANKYE-KOKOO/DEBOR
227	ADW2000_002	ATATCGT	CSIR-CRI collection	ADW2000_003	YES	NO	I	0.9999	1e-05	1e-05	1e-05	1e-05	1e-05	1e-05	1e-05	1e-05	1e-05	1e-05	LANDRACE	-	ANKRA/BANKYE-KOKOO/DEBOR
228	1133_V1_DEBOR	TCGCAAGT	Ashanti	DEBOR	NO	NO	I	0.999892	1e-05	1.5e-05	1e-05	1e-05	1.1e-05	1.1e-05	1e-05	1e-05	1e-05	1e-05	LANDRACE	-	ANKRA/BANKYE-KOKOO/DEBOR
229	DEBOR_KAAN	GGAGCTGT	CSIR-CRI collection	DEBOR_KAAN	YES	NO	I	0.999893	1.2e-05	1.3e-05	1e-05	1e-05	1e-05	1.2e-05	1e-05	1e-05	1e-05	1e-05	LANDRACE	-	ANKRA/BANKYE-KOKOO/DEBOR
230	1151_V1_DEBOR	TGCATAT	Ashanti	DEBOR	NO	NO	I	0.99989	1e-05	1.4e-05	1e-05	1.6e-05	1e-05	1e-05	1e-05	1e-05	1e-05	1e-05	LANDRACE	-	ANKRA/BANKYE-KOKOO/DEBOR
231	1367_V2_DASOBO	GTCATGGT	Ashanti	DASOBO	NO	NO	I	0.991628	0.000484	1e-05	1e-05	1e-05	1e-05	0.000303	0.007515	1e-05	1e-05	1e-05	LANDRACE	-	ANKRA/BANKYE-KOKOO/DEBOR
232	DMA2000_65	CTGAGTGT	CSIR-CRI collection	DMA2000_66	YES	NO	I	0.9999	1e-05	1e-05	1e-05	1e-05	1e-05	1e-05	1e-05	1e-05	1e-05	1e-05	LANDRACE	-	ANKRA/BANKYE-KOKOO/DEBOR
233	KSI2000_125	GCGTAAT	CSIR-CRI collection	KSI2000_126	YES	NO	I	0.999897	1.3e-05	1e-05	1e-05	1e-05	1e-05	1e-05	1e-05	1e-05	1e-05	1e-05	LANDRACE	-	ANKRA/BANKYE-KOKOO/DEBOR
234	3142_V1_ANKRA	GTACGTGT	Eastern	ANKRA	NO	NO	I	0.992287	1e-05	1e-05	1e-05	1e-05	1e-05	1e-05	1e-05	1e-05	1e-05	0.007623	LANDRACE	-	ANKRA/BANKYE-KOKOO/DEBOR
235	1115_V1_DEBOR	CTAGCT	Ashanti	DEBOR	NO	NO	I	0.999899	1e-05	1e-05	1e-05	1e-05	1e-05	1.1e-05	1e-05	1e-05	1e-05	1e-05	LANDRACE	-	ANKRA/BANKYE-KOKOO/DEBOR
236	1341_V1_DEBOR	AGGCTAGA	Ashanti	DEBOR	NO	NO	I	0.9999	1e-05	1e-05	1e-05	1e-05	1e-05	1e-05	1e-05	1e-05	1e-05	1e-05	LANDRACE	-	ANKRA/BANKYE-KOKOO/DEBOR
237	3814_V1_ANKRA	TGCAAGAA	Eastern	ANKRA	NO	NO	I	0.999889	1e-05	1e-05	1e-05	1.1e-05	1e-05	1e-05	1e-05	1e-05	1.9e-05	1e-05	LANDRACE	-	ANKRA/BANKYE-KOKOO/DEBOR
238	2363_VII_ANKRA	TGTTAC	Brong Ahafo	ANKRA	NO	NO	I	0.997073	1e-05	1e-05	1e-05	1e-05	1e-05	0.002837	1e-05	1e-05	1e-05	1e-05	LANDRACE	-	ANKRA/BANKYE-KOKOO/DEBOR
239	3822_V1_ANKRA	CGTATGGT	Eastern	ANKRA	NO	NO	I	0.992252	1e-05	1e-05	1e-05	0.004928	1e-05	1e-05	1e-05	1e-05	0.00274	1e-05	LANDRACE	-	ANKRA/BANKYE-KOKOO/DEBOR
240	3831_V2_ANKRA	TGACTGGT	Eastern	ANKRA	NO	NO	I	0.999886	1e-05	1e-05	1e-05	1e-05	1.3e-05	1.5e-05	1.1e-05	1e-05	1e-05	1.5e-05	LANDRACE	-	ANKRA/BANKYE-KOKOO/DEBOR
241	1143_V1_DEBOR	CTTGAGA	Ashanti	DEBOR	NO	NO	I	0.9999	1e-05	1e-05	1e-05	1e-05	1e-05	1e-05	1e-05	1e-05	1e-05	1e-05	LANDRACE	-	ANKRA/BANKYE-KOKOO/DEBOR
242	1144_V2_DEBOR	GAACATGA	Ashanti	DEBOR	NO	NO	I	0.999897	1e-05	1e-05	1e-05	1.3e-05	1e-05	1e-05	1e-05	1e-05	1e-05	1e-05	LANDRACE	-	ANKRA/BANKYE-KOKOO/DEBOR
243	1112_V1_DEBOR	GAACATGA	Ashanti	DEBOR	NO	NO	I	0.999894	1e-05	1e-05	1e-05	1e-05	1e-05	1.6e-05	1e-05	1e-05	1e-05	1e-05	LANDRACE	-	ANKRA/BANKYE-KOKOO/DEBOR
244	1342_V1_DEBOR	ATCCGGA	Ashanti	DEBOR	NO	NO	I	0.9999	1e-05	1e-05	1e-05	1e-05	1e-05	1e-05	1e-05	1e-05	1e-05	1e-05	LANDRACE	-	ANKRA/BANKYE-KOKOO/DEBOR
245	1153_V1_DEBOR	CAGTTGA	Ashanti	DEBOR	NO	NO	I	0.9999	1e-05	1e-05	1e-05	1e-05	1e-05	1e-05	1e-05	1e-05	1e-05	1e-05	LANDRACE	-	ANKRA/BANKYE-KOKOO/DEBOR
246	1113_V1_BOSOMENSIA	TGACCT	Ashanti	BOSOMENSIA	NO	NO	I	0.9999	1e-05	1e-05	1e-05	1e-05	1e-05	1e-05	1e-05	1e-05	1e-05	1e-05	LANDRACE	-	ANKRA/BANKYE-KOKOO/DEBOR
247	1152_V2_DEBOR	AGTTGGCA	Ashanti	DEBOR	NO	NO	I	0.9999	1e-05	1e-05	1e-05	1e-05	1e-05	1e-05	1e-05	1e-05	1e-05	1e-05	LANDRACE	-	ANKRA/BANKYE-KOKOO/DEBOR
248	1114_V2_DEBOR	ATCAGTT	Ashanti	DEBOR	NO	NO	I	0.9999	1e-05	1e-05	1e-05	1e-05	1e-05	1e-05	1e-05	1e-05	1e-05	1e-05	LANDRACE	-	ANKRA/BANKYE-KOKOO/DEBOR
249	1131_V2_DEBOR	GTAACAGA	Ashanti	DEBOR	NO	NO	I	0.939982	0.059928	1e-05	1e-05	1e-05	1e-05	1e-05	1e-05	1e-05	1e-05	1e-05	LANDRACE	-	ANKRA/BANKYE-KOKOO/DEBOR
250	3145_V2_ANKRA	GGAGCTGT	Eastern	ANKRA	NO	NO	I	0.9999	1e-05	1e-05	1e-05	1e-05	1e-05	1e-05	1e-05	1e-05	1e-05	1e-05	LANDRACE	-	ANKRA/BANKYE-KOKOO/DEBOR
251	1354_V2_DEBOR	TGTTAC	Ashanti	DEBOR	NO	NO	I	0.965557	0.010082	1e-05	1e-05	1e-05	1e-05	1e-05	1e-05	1e-05	0.024282	1e-05	LANDRACE	-	ANKRA/BANKYE-KOKOO/DEBOR
252	BOSOMENSIA	GTACGTGT	CSIR-CRI collection	BOSOMENSIA	YES	NO	I	0.9999	1e-05	1e-05	1e-05	1e-05	1e-05	1e-05	1e-05	1e-05	1e-05	1e-05	LANDRACE	-	ANKRA/BANKYE-KOKOO/DEBOR
253	1132_V1_DEBOR	TTGGCGGA	Ashanti	DEBOR	NO	NO	I	0.999891	1.4e-05	1.6e-05	1e-05	1e-05	1e-05	1e-05	1e-05	1e-05	1e-05	1e-05	LANDRACE	-	ANKRA/BANKYE-KOKOO/DEBOR
254	3544_V1_ANKRA	TCATAGT	Eastern	ANKRA	NO	NO	I	0.999892	1e-05	1.2e-05	1e-05	1.4e-05	1e-05	1e-05	1.1e-05	1e-05	1e-05	1e-05	LANDRACE	-	ANKRA/BANKYE-KOKOO/DEBOR
255	1154_V1_DEBOR	ATCGTAT	Ashanti	DEBOR	NO	NO	I	0.999883	1e-05	1e-05	1e-05	1.6e-05	1.4e-05	1.2e-05	1e-05	1e-05	1e-05	1.4e-05	LANDRACE	-	ANKRA/BANKYE-KOKOO/DEBOR
256	2754_V2_BANKYE_KOOKOO	TGTTAC	Brong Ahafo	BANKYE_KOKOO	NO	NO	I	0.9999	1e-05	1e-05	1e-05	1e-05	1e-05	1e-05	1e-05	1e-05	1e-05	1e-05	LANDRACE	-	ANKRA/BANKYE-KOKOO/DEBOR
257	3334_V1_ANKRA	CGCAT	Eastern	ANKRA	NO	NO	I	0.999886	1e-05	1e-05	1e-05	1.5e-05	1e-05	1e-05	1e-05	1e-05	1.9e-05	1e-05	LANDRACE	-	ANKRA/BANKYE-KOKOO/DEBOR
258	2411_V1_BANKYE_KOKOO	TACTGAT	Brong Ahafo	BANKYE_KOKOO	NO	NO	I	0.999895	1.5e-05	1e-05	1e-05	1e-05	1e-05	1e-05	1e-05	1e-05	1e-05	1e-05	LANDRACE	-	ANKRA/BANKYE-KOKOO/DEBOR
259	3325_V1_ANKRA	TGCAATA	Eastern	ANKRA	NO	NO	I	0.9999	1e-05	1e-05	1e-05	1e-05	1e-05	1e-05	1e-05	1e-05	1e-05	1e-05	LANDRACE	-	ANKRA/BANKYE-KOKOO/DEBOR
260	1145_V2_ESIABAAYEWA	TACTGAT	Ashanti	ESIABAAYEWA	NO	NO	I	0.999879	1.5e-05	1e-05	1e-05	1.2e-05	1.7e-05	1e-05	1e-05	1e-05	1e-05	1.7e-05	LANDRACE	-	ANKRA/BANKYE-KOKOO/DEBOR
261	1344_V1_DEBOR	ACGTAAGA	Ashanti	DEBOR	NO	NO	I	0.9999	1e-05	1e-05	1e-05	1e-05	1e-05	1e-05	1e-05	1e-05	1e-05	1e-05	LANDRACE	-	ANKRA/BANKYE-KOKOO/DEBOR
262	1135_V2_DEBOR	ACAAGAGT	Ashanti	DEBOR	NO	NO	I	0.9999	1e-05	1e-05	1e-05	1e-05	1e-05	1e-05	1e-05	1e-05	1e-05	1e-05	LANDRACE	-	ANKRA/BANKYE-KOKOO/DEBOR
263	1368_V2_DASOBO	TTCGAAGA	Ashanti	DASOBO	NO	NO	I	0.994663	0.005247	1e-05	1e-05	1e-05	1e-05	1e-05	1e-05	1e-05	1e-05	1e-05	LANDRACE	-	ANKRA/BANKYE-KOKOO/DEBOR
264	ADW2000_003	GATGCAT	CSIR-CRI collection	ADW2000_004	YES	NO	I	0.995964	0.003946	1e-05	1e-05	1e-05	1e-05	1e-05	1e-05	1e-05	1e-05	1e-05	LANDRACE	-	ANKRA/BANKYE-KOKOO/DEBOR
265	1125_V2_DEBOR	CGATGTGT	Ashanti	DEBOR	NO	NO	I	0.9999	1e-05	1e-05	1e-05	1e-05	1e-05	1e-05	1e-05	1e-05	1e-05	1e-05	LANDRACE	-	ANKRA/BANKYE-KOKOO/DEBOR
266	1134_V1_DEBOR	TGTGCAA	Ashanti	DEBOR	NO	NO	I	0.9999	1e-05	1e-05	1e-05	1e-05	1e-05	1e-05	1e-05	1e-05	1e-05	1e-05	LANDRACE	-	ANKRA/BANKYE-KOKOO/DEBOR
267	1268_V2_ZZZ	AGTTGGCA	Ashanti	UNKNOWN	NO	NO	I	0.9999	1e-05	1e-05	1e-05	1e-05	1e-05	1e-05	1e-05	1e-05	1e-05	1e-05	LANDRACE	-	ANKRA/BANKYE-KOKOO/DEBOR
268	1243_V1_DEBOR	AATACGGA	Ashanti	DEBOR	NO	NO	I	0.9999	1e-05	1e-05	1e-05	1e-05	1e-05	1e-05	1e-05	1e-05	1e-05	1e-05	LANDRACE	-	ANKRA/BANKYE-KOKOO/DEBOR
269	1253_V2_DEBOR	AGCGTTA	Ashanti	DEBOR	NO	NO	I	0.9999	1e-05	1e-05	1e-05	1e-05	1e-05	1e-05	1e-05	1e-05	1e-05	1e-05	LANDRACE	-	ANKRA/BANKYE-KOKOO/DEBOR
270	1442_V1_DEBOR	ACAGATGA	Ashanti	DEBOR	NO	NO	I	0.999893	1e-05	1e-05	1e-05	1e-05	1e-05	1e-05	1e-05	1e-05	1.7e-05	1e-05	LANDRACE	-	ANKRA/BANKYE-KOKOO/DEBOR
271	1525_V1_DEBOR_A	GCTATAA	Ashanti	DEBOR	NO	NO	I	0.9999	1e-05	1e-05	1e-05	1e-05	1e-05	1e-05	1e-05	1e-05	1e-05	1e-05	LANDRACE	-	ANKRA/BANKYE-KOKOO/DEBOR
272	1431_V1_DEBOR	ACAAGAGT	Ashanti	DEBOR	NO	NO	I	0.9999	1e-05	1e-05	1e-05	1e-05	1e-05	1e-05	1e-05	1e-05	1e-05	1e-05	LANDRACE	-	ANKRA/BANKYE-KOKOO/DEBOR
273	3441_V1_ANKRA	CTTGAGA	Eastern	ANKRA	NO	NO	I	0.9999	1e-05	1e-05	1e-05	1e-05	1e-05	1e-05	1e-05	1e-05	1e-05	1e-05	LANDRACE	-	ANKRA/BANKYE-KOKOO/DEBOR
274	1423_V1_DEBOR	AGCGTTA	Ashanti	DEBOR	NO	NO	I	0.999884	1.5e-05	1e-05	1.7e-05	1.3e-05	1e-05	1e-05	1e-05	1e-05	1e-05	1e-05	LANDRACE	-	ANKRA/BANKYE-KOKOO/DEBOR
275	2612_V1_ABENWOHA	CAAGAAGT	Brong Ahafo	ABENWOHA	NO	NO	I	0.9999	1e-05	1e-05	1e-05	1e-05	1e-05	1e-05	1e-05	1e-05	1e-05	1e-05	LANDRACE	-	ANKRA/BANKYE-KOKOO/DEBOR
276	2222_V1_BANKYE_KOKOO	TGTGCAA	Brong Ahafo	BANKYE_KOKOO	NO	NO	I	0.999883	1.5e-05	1e-05	1.5e-05	1e-05	1e-05	1.5e-05	1e-05	1e-05	1e-05	1.2e-05	LANDRACE	-	ANKRA/BANKYE-KOKOO/DEBOR
277	1223_V2_DEBOR	CAGTTGA	Ashanti	DEBOR	NO	NO	I	0.999887	1.1e-05	1e-05	1e-05	1e-05	1.8e-05	1e-05	1e-05	1e-05	1.2e-05	1.3e-05	LANDRACE	-	ANKRA/BANKYE-KOKOO/DEBOR
278	1411_V2_DEBOR	ACGTAAGA	Ashanti	DEBOR	NO	NO	I	0.999892	1.8e-05	1e-05	1e-05	1e-05	1e-05	1e-05	1e-05	1e-05	1e-05	1e-05	LANDRACE	-	ANKRA/BANKYE-KOKOO/DEBOR
279	1534_V2_DEBOR	GTGCAAGA	Ashanti	DEBOR	NO	NO	I	0.999892	1e-05	1.4e-05	1e-05	1e-05	1e-05	1e-05	1.4e-05	1e-05	1e-05	1e-05	LANDRACE	-	ANKRA/BANKYE-KOKOO/DEBOR
280	2234_V1_BANKYE_KOKOO	AACGTAGA	Brong Ahafo	BANKYE_KOKOO	NO	NO	I	0.990885	0.009025	1e-05	1e-05	1e-05	1e-05	1e-05	1e-05	1e-05	1e-05	1e-05	LANDRACE	-	ANKRA/BANKYE-KOKOO/DEBOR
281	3462_V1_ANKRA	GAACATGA	Eastern	ANKRA	NO	NO	I	0.9999	1e-05	1e-05	1e-05	1e-05	1e-05	1e-05	1e-05	1e-05	1e-05	1e-05	LANDRACE	-	ANKRA/BANKYE-KOKOO/DEBOR
282	1414_V2_DEBOR	TTGGCGGA	Ashanti	DEBOR	NO	NO	I	0.979603	0.001797	1e-05	1e-05	0.011234	1e-05	1e-05	1e-05	0.007295	1e-05	1e-05	LANDRACE	-	ANKRA/BANKYE-KOKOO/DEBOR
283	1254_V1_DEBOR	GGCTAGA	Ashanti	DEBOR	NO	NO	I	0.999898	1e-05	1e-05	1e-05	1.2e-05	1e-05	1e-05	1e-05	1e-05	1e-05	1e-05	LANDRACE	-	ANKRA/BANKYE-KOKOO/DEBOR
284	1435_V1_DEBOR	TCGCA	Ashanti	DEBOR	NO	NO	I	0.9999	1e-05	1e-05	1e-05	1e-05	1e-05	1e-05	1e-05	1e-05	1e-05	1e-05	LANDRACE	-	ANKRA/BANKYE-KOKOO/DEBOR
285	1467_V2_DEBOR	GTCGATA	Ashanti	DEBOR	NO	NO	I	0.9999	1e-05	1e-05	1e-05	1e-05	1e-05	1e-05	1e-05	1e-05	1e-05	1e-05	LANDRACE	-	ANKRA/BANKYE-KOKOO/DEBOR
286	1424_V2_YAA_YEBOWAA	ACTCGAGA	Ashanti	YAA_YEBOWAA	NO	NO	I	0.999893	1.4e-05	1e-05	1e-05	1.3e-05	1.1e-05	1e-05	1e-05	1e-05	1e-05	1e-05	LANDRACE	-	ANKRA/BANKYE-KOKOO/DEBOR
287	1541_V1_BANKYE_PA	GATCAGAA	Ashanti	BANKYE_PA	NO	NO	I	0.999887	1e-05	1.2e-05	1e-05	1.6e-05	1e-05	1e-05	1e-05	1e-05	1.4e-05	1e-05	LANDRACE	-	ANKRA/BANKYE-KOKOO/DEBOR
288	1412_V2_DEBOR	CAGTTA	Ashanti	DEBOR	NO	NO	I	0.999885	1e-05	1e-05	1e-05	1e-05	1e-05	1.6e-05	1.1e-05	1e-05	1.8e-05	1e-05	LANDRACE	-	ANKRA/BANKYE-KOKOO/DEBOR
289	3445_V1_ANKRA	TGCATAGA	Eastern	ANKRA	NO	NO	I	0.999898	1e-05	1e-05	1e-05	1e-05	1e-05	1.2e-05	1e-05	1e-05	1e-05	1e-05	LANDRACE	-	ANKRA/BANKYE-KOKOO/DEBOR
290	3465_V1_ANKRA	AATACGGA	Eastern	ANKRA	NO	NO	I	0.9999	1e-05	1e-05	1e-05	1e-05	1e-05	1e-05	1e-05	1e-05	1e-05	1e-05	LANDRACE	-	ANKRA/BANKYE-KOKOO/DEBOR
291	1244_V2_DEBOR	GCGGATGT	Ashanti	DEBOR	NO	NO	I	0.999896	1.2e-05	1e-05	1e-05	1.1e-05	1e-05	1.1e-05	1e-05	1e-05	1e-05	1e-05	LANDRACE	-	ANKRA/BANKYE-KOKOO/DEBOR
292	1221_V2_DEBOR	TGACCT	Ashanti	DEBOR	NO	NO	I	0.9999	1e-05	1e-05	1e-05	1e-05	1e-05	1e-05	1e-05	1e-05	1e-05	1e-05	LANDRACE	-	ANKRA/BANKYE-KOKOO/DEBOR
293	1443_V1_DEBOR	GATGTC	Ashanti	DEBOR	NO	NO	I	0.99989	1.2e-05	1e-05	1.5e-05	1e-05	1e-05	1.2e-05	1e-05	1e-05	1e-05	1e-05	LANDRACE	-	ANKRA/BANKYE-KOKOO/DEBOR
294	2213_V1_BANKYE_KOKOO	AGCATT	Brong Ahafo	BANKYE_KOKOO	NO	NO	I	0.9999	1e-05	1e-05	1e-05	1e-05	1e-05	1e-05	1e-05	1e-05	1e-05	1e-05	LANDRACE	-	ANKRA/BANKYE-KOKOO/DEBOR
295	1444_V1_DEBOR	CTAATGT	Ashanti	DEBOR	NO	NO	I	0.999884	1.5e-05	1.6e-05	1e-05	1e-05	1.6e-05	1e-05	1e-05	1e-05	1e-05	1e-05	LANDRACE	-	ANKRA/BANKYE-KOKOO/DEBOR
296	1242_V2_DEBOR	GCTATAA	Ashanti	DEBOR	NO	NO	I	0.999884	1.2e-05	1.1e-05	1e-05	1e-05	1.2e-05	1.5e-05	1.6e-05	1e-05	1e-05	1e-05	LANDRACE	-	ANKRA/BANKYE-KOKOO/DEBOR
297	3423_V1_ANKRA	AGCTTGGT	Eastern	ANKRA	NO	NO	I	0.999892	1e-05	1.1e-05	1e-05	1e-05	1.3e-05	1.5e-05	1e-05	1e-05	1e-05	1e-05	LANDRACE	-	ANKRA/BANKYE-KOKOO/DEBOR
298	3424_V1_ANKRA	GTCGATA	Eastern	ANKRA	NO	NO	I	0.9999	1e-05	1e-05	1e-05	1e-05	1e-05	1e-05	1e-05	1e-05	1e-05	1e-05	LANDRACE	-	ANKRA/BANKYE-KOKOO/DEBOR
299	3461_V1_ANKRA	CTAGCT	Eastern	ANKRA	NO	NO	I	0.9999	1e-05	1e-05	1e-05	1e-05	1e-05	1e-05	1e-05	1e-05	1e-05	1e-05	LANDRACE	-	ANKRA/BANKYE-KOKOO/DEBOR
300	3442_V1_ANKRA	AATCGTT	Eastern	ANKRA	NO	NO	I	0.999897	1e-05	1e-05	1e-05	1e-05	1e-05	1.3e-05	1e-05	1e-05	1e-05	1e-05	LANDRACE	-	ANKRA/BANKYE-KOKOO/DEBOR
301	3432_V1_ANKRA	GTTACGA	Eastern	ANKRA	NO	NO	I	0.984518	0.010627	1e-05	1e-05	1e-05	0.004775	1e-05	1e-05	1e-05	1e-05	1e-05	LANDRACE	-	ANKRA/BANKYE-KOKOO/DEBOR
302	3425_V1_ANKRA	CTATGGA	Eastern	ANKRA	NO	NO	I	0.999894	1e-05	1e-05	1e-05	1e-05	1e-05	1.2e-05	1.5e-05	1e-05	1e-05	1e-05	LANDRACE	-	ANKRA/BANKYE-KOKOO/DEBOR
303	2414_V1_BANKYE_KOKOO	GAACATGA	Brong Ahafo	BANKYE_KOKOO	NO	NO	I	0.961827	0.03808	1e-05	1e-05	1.3e-05	1e-05	1e-05	1e-05	1e-05	1e-05	1e-05	LANDRACE	-	ANKRA/BANKYE-KOKOO/DEBOR
304	1551_V1_DEBOR	GTCGATA	Ashanti	DEBOR	NO	NO	I	0.9999	1e-05	1e-05	1e-05	1e-05	1e-05	1e-05	1e-05	1e-05	1e-05	1e-05	LANDRACE	-	ANKRA/BANKYE-KOKOO/DEBOR
305	3434_V1_ANKRA	GTCATGGT	Eastern	ANKRA	NO	NO	I	0.999884	1.6e-05	1e-05	1e-05	1e-05	1.6e-05	1e-05	1e-05	1e-05	1e-05	1.4e-05	LANDRACE	-	ANKRA/BANKYE-KOKOO/DEBOR
306	1251_V1_KOTEE	TTACGAT	Ashanti	KOTEE	NO	NO	I	0.9999	1e-05	1e-05	1e-05	1e-05	1e-05	1e-05	1e-05	1e-05	1e-05	1e-05	LANDRACE	-	ANKRA/BANKYE-KOKOO/DEBOR
307	2212_V1_BANKYE_KOKOO	TTACGAT	Brong Ahafo	BANKYE_KOKOO	NO	NO	I	0.99989	1e-05	1e-05	1e-05	1.2e-05	1.8e-05	1e-05	1e-05	1e-05	1e-05	1e-05	LANDRACE	-	ANKRA/BANKYE-KOKOO/DEBOR
308	3644_V1_ANKRA	TTACGAT	Eastern	ANKRA	NO	NO	I	0.9999	1e-05	1e-05	1e-05	1e-05	1e-05	1e-05	1e-05	1e-05	1e-05	1e-05	LANDRACE	-	ANKRA/BANKYE-KOKOO/DEBOR
309	1422_V1_DEBOR	ACGTAAGA	Ashanti	DEBOR	NO	NO	I	0.9999	1e-05	1e-05	1e-05	1e-05	1e-05	1e-05	1e-05	1e-05	1e-05	1e-05	LANDRACE	-	ANKRA/BANKYE-KOKOO/DEBOR
310	1460_V1_DEBOR	GCTAGTGT	Ashanti	DEBOR	NO	NO	I	0.9999	1e-05	1e-05	1e-05	1e-05	1e-05	1e-05	1e-05	1e-05	1e-05	1e-05	LANDRACE	-	ANKRA/BANKYE-KOKOO/DEBOR
311	1469_V1_DEBOR	TTCGAAGA	Ashanti	DEBOR	NO	NO	I	0.981993	0.017914	1e-05	1e-05	1e-05	1e-05	1e-05	1e-05	1e-05	1.3e-05	1e-05	LANDRACE	-	ANKRA/BANKYE-KOKOO/DEBOR
312	1255_V1_KOTEE	AGTGGC	Ashanti	KOTEE	NO	NO	I	0.999879	1e-05	1.7e-05	1e-05	1.1e-05	1e-05	1e-05	1.6e-05	1e-05	1.5e-05	1.1e-05	LANDRACE	-	ANKRA/BANKYE-KOKOO/DEBOR
313	1468_V2_DEBOR	TCGCAAGT	Ashanti	DEBOR	NO	NO	I	0.999895	1e-05	1e-05	1.2e-05	1.3e-05	1e-05	1e-05	1e-05	1e-05	1e-05	1e-05	LANDRACE	-	ANKRA/BANKYE-KOKOO/DEBOR
314	3435_V1_ANKRA	TCAAGTT	Eastern	ANKRA	NO	NO	I	0.999896	1e-05	1e-05	1.3e-05	1e-05	1e-05	1e-05	1e-05	1e-05	1.1e-05	1e-05	LANDRACE	-	ANKRA/BANKYE-KOKOO/DEBOR
315	3421_V1_ANKRA	TAGCGTGT	Eastern	ANKRA	NO	NO	I	0.9999	1e-05	1e-05	1e-05	1e-05	1e-05	1e-05	1e-05	1e-05	1e-05	1e-05	LANDRACE	-	ANKRA/BANKYE-KOKOO/DEBOR
316	1542_V2_BANKYE_PA	CAGGTAT	Ashanti	BANKYE_PA	NO	NO	I	0.999895	1.4e-05	1.1e-05	1e-05	1e-05	1e-05	1e-05	1e-05	1e-05	1e-05	1e-05	LANDRACE	-	ANKRA/BANKYE-KOKOO/DEBOR
317	3463_V1_ANKRA	CTAATGT	Eastern	ANKRA	NO	NO	I	0.999898	1e-05	1.2e-05	1e-05	1e-05	1e-05	1e-05	1e-05	1e-05	1e-05	1e-05	LANDRACE	-	ANKRA/BANKYE-KOKOO/DEBOR
318	1222_V2_DEBOR	CAATAGGA	Ashanti	DEBOR	NO	NO	I	0.999882	1.4e-05	1.1e-05	1.1e-05	1e-05	1.1e-05	1e-05	1.5e-05	1e-05	1e-05	1.6e-05	LANDRACE	-	ANKRA/BANKYE-KOKOO/DEBOR
319	1260_V2_DEBOR	ATATCGT	Ashanti	DEBOR	NO	NO	I	0.9999	1e-05	1e-05	1e-05	1e-05	1e-05	1e-05	1e-05	1e-05	1e-05	1e-05	LANDRACE	-	ANKRA/BANKYE-KOKOO/DEBOR
320	2241_V1_BANKYE_KOKOO	CGCCGCAT	Brong Ahafo	BANKYE_KOKOO	NO	NO	I	0.901125	0.060701	0.020575	0.003666	1e-05	1e-05	1e-05	1.1e-05	1e-05	0.00804	0.005841	LANDRACE	-	ANKRA/BANKYE-KOKOO/DEBOR
321	3464_V1_ANKRA	TATACGT	Eastern	ANKRA	NO	NO	I	0.999892	1e-05	1e-05	1e-05	1.3e-05	1e-05	1.5e-05	1e-05	1e-05	1e-05	1e-05	LANDRACE	-	ANKRA/BANKYE-KOKOO/DEBOR
322	1521_V1_DEBOR	CGCAT	Ashanti	DEBOR	NO	NO	I	0.999899	1e-05	1e-05	1e-05	1e-05	1e-05	1.1e-05	1e-05	1e-05	1e-05	1e-05	LANDRACE	-	ANKRA/BANKYE-KOKOO/DEBOR
323	1421_V1_DEBOR	TATACGT	Ashanti	DEBOR	NO	NO	I	0.999889	1e-05	1e-05	1e-05	1.8e-05	1e-05	1e-05	1e-05	1e-05	1e-05	1.3e-05	LANDRACE	-	ANKRA/BANKYE-KOKOO/DEBOR
324	1425_V1_DEBOR	ACCGT	Ashanti	DEBOR	NO	NO	I	0.999891	1.1e-05	1e-05	1e-05	1.1e-05	1e-05	1.1e-05	1e-05	1e-05	1e-05	1.6e-05	LANDRACE	-	ANKRA/BANKYE-KOKOO/DEBOR
325	1545_V1_ANKRA	CCACGT	Ashanti	ANKRA	NO	NO	I	0.9999	1e-05	1e-05	1e-05	1e-05	1e-05	1e-05	1e-05	1e-05	1e-05	1e-05	LANDRACE	-	ANKRA/BANKYE-KOKOO/DEBOR
326	1211_V1_DEBOR	GCTAGTGT	Ashanti	DEBOR	NO	NO	I	0.999899	1e-05	1e-05	1e-05	1e-05	1e-05	1e-05	1e-05	1e-05	1e-05	1.1e-05	LANDRACE	-	ANKRA/BANKYE-KOKOO/DEBOR
327	1468_V3_CEDIS_BANKYE	TCATAGT	Ashanti	CEDIS_BANKYE	NO	NO	I	0.9999	1e-05	1e-05	1e-05	1e-05	1e-05	1e-05	1e-05	1e-05	1e-05	1e-05	LANDRACE	-	ANKRA/BANKYE-KOKOO/DEBOR
328	1513_V2_DEBOR	AACTTGT	Ashanti	DEBOR	NO	NO	I	0.999892	1e-05	1e-05	1e-05	1e-05	1e-05	1e-05	1e-05	1e-05	1.8e-05	1e-05	LANDRACE	-	ANKRA/BANKYE-KOKOO/DEBOR
329	3431_V1_ANKRA	CAATGTT	Eastern	ANKRA	NO	NO	I	0.9999	1e-05	1e-05	1e-05	1e-05	1e-05	1e-05	1e-05	1e-05	1e-05	1e-05	LANDRACE	-	ANKRA/BANKYE-KOKOO/DEBOR
330	1424_V1_DEBOR	TGCAATA	Ashanti	DEBOR	NO	NO	I	0.999893	1e-05	1.2e-05	1e-05	1e-05	1e-05	1e-05	1e-05	1e-05	1e-05	1.4e-05	LANDRACE	-	ANKRA/BANKYE-KOKOO/DEBOR
331	1252_V1_DEBOR	GCCTAT	Ashanti	DEBOR	NO	NO	I	0.9999	1e-05	1e-05	1e-05	1e-05	1e-05	1e-05	1e-05	1e-05	1e-05	1e-05	LANDRACE	-	ANKRA/BANKYE-KOKOO/DEBOR
332	1460_V3_ESIABOAME	CAGTTGGT	Ashanti	ESIABOAME	NO	NO	I	0.999894	1e-05	1e-05	1e-05	1e-05	1e-05	1.6e-05	1e-05	1e-05	1e-05	1e-05	LANDRACE	-	ANKRA/BANKYE-KOKOO/DEBOR
333	1434_V1_DEBOR	CAGTTGGT	Ashanti	DEBOR	NO	NO	I	0.999872	1.6e-05	1e-05	1e-05	1e-05	1.5e-05	1.4e-05	1.4e-05	1e-05	1.7e-05	1.2e-05	LANDRACE	-	ANKRA/BANKYE-KOKOO/DEBOR
334	1441_V2_DEBOR	GATT	Ashanti	DEBOR	NO	NO	I	0.999892	1e-05	1e-05	1e-05	1e-05	1e-05	1e-05	1e-05	1e-05	1.8e-05	1e-05	LANDRACE	-	ANKRA/BANKYE-KOKOO/DEBOR
335	1524_V1_DEBOR	AGTCTAT	Ashanti	DEBOR	NO	NO	I	0.999899	1e-05	1e-05	1e-05	1e-05	1e-05	1e-05	1e-05	1e-05	1e-05	1.1e-05	LANDRACE	-	ANKRA/BANKYE-KOKOO/DEBOR
336	1543_V1_ZZZ	GTACGTGT	Ashanti	UNKNOWN	NO	NO	I	0.9999	1e-05	1e-05	1e-05	1e-05	1e-05	1e-05	1e-05	1e-05	1e-05	1e-05	LANDRACE	-	ANKRA/BANKYE-KOKOO/DEBOR
337	1225_V1_DEBOR	CTAGTGGT	Ashanti	DEBOR	NO	NO	I	0.992956	0.006952	1e-05	1.2e-05	1e-05	1e-05	1e-05	1e-05	1e-05	1e-05	1e-05	LANDRACE	-	ANKRA/BANKYE-KOKOO/DEBOR
338	1413_V2_DEBOR	TGCAATA	Ashanti	DEBOR	NO	NO	I	0.999896	1.2e-05	1e-05	1e-05	1e-05	1e-05	1.1e-05	1e-05	1e-05	1.1e-05	1e-05	LANDRACE	-	ANKRA/BANKYE-KOKOO/DEBOR
339	3114_V2_ANKRA	ATATCGT	Eastern	ANKRA	NO	NO	I	0.991142	0.008768	1e-05	1e-05	1e-05	1e-05	1e-05	1e-05	1e-05	1e-05	1e-05	LANDRACE	-	ANKRA/BANKYE-KOKOO/DEBOR
340	3712_BANKYE_FITAA	TCATAGT	Eastern	BANKYE_FITAA	NO	NO	I	0.994611	0.005299	1e-05	1e-05	1e-05	1e-05	1e-05	1e-05	1e-05	1e-05	1e-05	LANDRACE	-	ANKRA/BANKYE-KOKOO/DEBOR
341	1123_V3_DEBOR	CGACAGT	Ashanti	DEBOR	NO	NO	I	0.9999	1e-05	1e-05	1e-05	1e-05	1e-05	1e-05	1e-05	1e-05	1e-05	1e-05	LANDRACE	-	ANKRA/BANKYE-KOKOO/DEBOR
342	3751_V3_AMPECHINI	AGTCTAT	Eastern	AMPECHINI	NO	NO	I	0.999885	1.1e-05	1.3e-05	1e-05	1e-05	1.1e-05	1.7e-05	1.3e-05	1e-05	1e-05	1e-05	LANDRACE	-	ANKRA/BANKYE-KOKOO/DEBOR
343	3143_V3_BANKYE_KOOKOO	GATT	Eastern	BANKYE_KOKOO	NO	NO	I	0.999884	1e-05	1.4e-05	1.8e-05	1.2e-05	1.1e-05	1e-05	1e-05	1e-05	1e-05	1e-05	LANDRACE	-	ANKRA/BANKYE-KOKOO/DEBOR
344	1124_V3_DEBOR	CTTGAGA	Ashanti	DEBOR	NO	NO	I	0.999895	1e-05	1e-05	1e-05	1e-05	1.5e-05	1e-05	1e-05	1e-05	1e-05	1e-05	LANDRACE	-	ANKRA/BANKYE-KOKOO/DEBOR
345	3154_V1_ANKRA	TACGGTA	Eastern	ANKRA	NO	NO	I	0.999893	1.5e-05	1.1e-05	1e-05	1e-05	1e-05	1.1e-05	1e-05	1e-05	1e-05	1e-05	LANDRACE	-	ANKRA/BANKYE-KOKOO/DEBOR
346	3144_V1_BOSOMENSIA	CAATAGGA	Eastern	BOSOMENSIA	NO	NO	I	0.999885	1.2e-05	1e-05	1.7e-05	1.4e-05	1e-05	1.1e-05	1e-05	1e-05	1e-05	1e-05	LANDRACE	-	ANKRA/BANKYE-KOKOO/DEBOR
347	3155_V1_ANKRA	GAACGAAT	Eastern	ANKRA	NO	NO	I	0.99166	0.00825	1e-05	1e-05	1e-05	1e-05	1e-05	1e-05	1e-05	1e-05	1e-05	LANDRACE	-	ANKRA/BANKYE-KOKOO/DEBOR
348	3124_V3_ANKRAKOKO	CTCCGA	Eastern	ANKRAKOKO	NO	NO	I	0.9999	1e-05	1e-05	1e-05	1e-05	1e-05	1e-05	1e-05	1e-05	1e-05	1e-05	LANDRACE	-	ANKRA/BANKYE-KOKOO/DEBOR
349	3125_V4_BANKYE_HEMAA	CAAGAAGT	Eastern	BANKYE_HEMAA	NO	NO	I	0.999877	1e-05	1e-05	1e-05	1.9e-05	1.1e-05	1.6e-05	1e-05	1e-05	1e-05	1.6e-05	LANDRACE	-	ANKRA/BANKYE-KOKOO/DEBOR
350	1432_V1_DEBOR	TCATAGT	Ashanti	DEBOR	NO	NO	I	0.9999	1e-05	1e-05	1e-05	1e-05	1e-05	1e-05	1e-05	1e-05	1e-05	1e-05	LANDRACE	-	ANKRA/BANKYE-KOKOO/DEBOR
351	2141_V1_DEBOR	GCTAGTGT	Brong Ahafo	DEBOR	NO	NO	I	0.999872	1e-05	1e-05	1e-05	1.3e-05	1.8e-05	1.4e-05	1e-05	1e-05	1.4e-05	1.9e-05	LANDRACE	-	ANKRA/BANKYE-KOKOO/DEBOR
352	1522_V1_DEBOR	CTGAGTGT	Ashanti	DEBOR	NO	NO	I	0.993356	0.003178	0.001969	0.001425	1.2e-05	1e-05	1e-05	1e-05	1e-05	1e-05	1e-05	LANDRACE	-	ANKRA/BANKYE-KOKOO/DEBOR
353	1525_V1_DEBOR_B	AGTCTAT	Ashanti	DEBOR	NO	NO	I	0.999894	1.2e-05	1.4e-05	1e-05	1e-05	1e-05	1e-05	1e-05	1e-05	1e-05	1e-05	LANDRACE	-	ANKRA/BANKYE-KOKOO/DEBOR
354	2751_V1_EJISU	CGCAT	Brong Ahafo	EJISU	NO	NO	I	0.9999	1e-05	1e-05	1e-05	1e-05	1e-05	1e-05	1e-05	1e-05	1e-05	1e-05	LANDRACE	-	ANKRA/BANKYE-KOKOO/DEBOR
355	3734_V2_ANKRA	CCACGT	Eastern	ANKRA	NO	NO	I	0.999891	1e-05	1e-05	1e-05	1e-05	1e-05	1e-05	1e-05	1e-05	1.9e-05	1e-05	LANDRACE	-	ANKRA/BANKYE-KOKOO/DEBOR
356	2251_V1_BANKYE_KOKOO	ACTATGT	Brong Ahafo	BANKYE_KOKOO	NO	NO	I	0.9999	1e-05	1e-05	1e-05	1e-05	1e-05	1e-05	1e-05	1e-05	1e-05	1e-05	LANDRACE	-	ANKRA/BANKYE-KOKOO/DEBOR
357	2242_V1_BANKYE_KOKOO	CTAGCT	Brong Ahafo	BANKYE_KOKOO	NO	NO	I	0.993007	0.006892	1e-05	1e-05	1e-05	1.3e-05	1.2e-05	1e-05	1e-05	1.7e-05	1e-05	LANDRACE	-	ANKRA/BANKYE-KOKOO/DEBOR
358	2532_V1_ANKRA	AGTCTAT	Brong Ahafo	ANKRA	NO	NO	I	0.9999	1e-05	1e-05	1e-05	1e-05	1e-05	1e-05	1e-05	1e-05	1e-05	1e-05	LANDRACE	-	ANKRA/BANKYE-KOKOO/DEBOR
359	2223_V2_BANKYE_KOKOO	CGACAGT	Brong Ahafo	BANKYE_KOKOO	NO	NO	I	0.9999	1e-05	1e-05	1e-05	1e-05	1e-05	1e-05	1e-05	1e-05	1e-05	1e-05	LANDRACE	-	ANKRA/BANKYE-KOKOO/DEBOR
360	2225_V1_BANKYE_KOKOO	GCTAGTGT	Brong Ahafo	BANKYE_KOKOO	NO	NO	I	0.999893	1e-05	1.7e-05	1e-05	1e-05	1e-05	1e-05	1e-05	1e-05	1e-05	1e-05	LANDRACE	-	ANKRA/BANKYE-KOKOO/DEBOR
361	3345_V1_ANKRA	AGTCTAT	Eastern	ANKRA	NO	NO	I	0.999898	1e-05	1e-05	1e-05	1e-05	1e-05	1e-05	1e-05	1e-05	1e-05	1.2e-05	LANDRACE	-	ANKRA/BANKYE-KOKOO/DEBOR
362	2233_V1_BANKYE_KOKOO	AACTTGT	Brong Ahafo	BANKYE_KOKOO	NO	NO	I	0.9999	1e-05	1e-05	1e-05	1e-05	1e-05	1e-05	1e-05	1e-05	1e-05	1e-05	LANDRACE	-	ANKRA/BANKYE-KOKOO/DEBOR
363	3251_V1_ANKRA	TTGCAC	Eastern	ANKRA	NO	NO	I	0.9999	1e-05	1e-05	1e-05	1e-05	1e-05	1e-05	1e-05	1e-05	1e-05	1e-05	LANDRACE	-	ANKRA/BANKYE-KOKOO/DEBOR
364	3422_V1_ANKRA	AGTGGC	Eastern	ANKRA	NO	NO	I	0.999883	1.9e-05	1e-05	1.2e-05	1e-05	1e-05	1.5e-05	1e-05	1e-05	1e-05	1e-05	LANDRACE	-	ANKRA/BANKYE-KOKOO/DEBOR
365	2344_V2_KALANO	CAGGTAT	Brong Ahafo	KALANO	NO	NO	I	0.9999	1e-05	1e-05	1e-05	1e-05	1e-05	1e-05	1e-05	1e-05	1e-05	1e-05	LANDRACE	-	ANKRA/BANKYE-KOKOO/DEBOR
366	3311_V1_ANKRA	GATGCAT	Eastern	ANKRA	NO	NO	I	0.999892	1e-05	1e-05	1e-05	1.6e-05	1.2e-05	1e-05	1e-05	1e-05	1.1e-05	1e-05	LANDRACE	-	ANKRA/BANKYE-KOKOO/DEBOR
367	3332_V1_ANKRA_A	AACAGTGA	Eastern	ANKRA	NO	NO	I	0.999896	1.4e-05	1e-05	1e-05	1e-05	1e-05	1e-05	1e-05	1e-05	1e-05	1e-05	LANDRACE	-	ANKRA/BANKYE-KOKOO/DEBOR
368	3331_V1_ANKRA	GCATTGA	Eastern	ANKRA	NO	NO	I	0.999889	1e-05	1e-05	1e-05	1e-05	1e-05	1.4e-05	1e-05	1e-05	1.8e-05	1e-05	LANDRACE	-	ANKRA/BANKYE-KOKOO/DEBOR
369	3245_V3_DASOBO	TGCATAGA	Eastern	DASOBO	NO	NO	I	0.999889	1e-05	1e-05	1e-05	1e-05	1.6e-05	1e-05	1.4e-05	1e-05	1e-05	1e-05	LANDRACE	-	ANKRA/BANKYE-KOKOO/DEBOR
370	3613_V1_ANKRA	GTCATGGT	Eastern	ANKRA	NO	NO	I	0.9999	1e-05	1e-05	1e-05	1e-05	1e-05	1e-05	1e-05	1e-05	1e-05	1e-05	LANDRACE	-	ANKRA/BANKYE-KOKOO/DEBOR
371	3314_V1_ANKRA	TTGGCGGA	Eastern	ANKRA	NO	NO	I	0.999887	1.3e-05	1e-05	1e-05	1.2e-05	1e-05	1e-05	1e-05	1e-05	1.2e-05	1.5e-05	LANDRACE	-	ANKRA/BANKYE-KOKOO/DEBOR
372	3333_V1_ANKRA	CTCACGGA	Eastern	ANKRA	NO	NO	I	0.999886	1e-05	1e-05	1e-05	1e-05	1.5e-05	1.6e-05	1e-05	1e-05	1e-05	1.3e-05	LANDRACE	-	ANKRA/BANKYE-KOKOO/DEBOR
373	3332_V1_ANKRA_B	CTAGCT	Eastern	ANKRA	NO	NO	I	0.999885	1e-05	1e-05	1e-05	1.6e-05	1e-05	1.1e-05	1.7e-05	1e-05	1e-05	1.1e-05	LANDRACE	-	ANKRA/BANKYE-KOKOO/DEBOR
374	3365_V1_BANKYE_KOOKOO	ACCGT	Eastern	BANKYE_KOKOO	NO	NO	I	0.999897	1e-05	1e-05	1e-05	1e-05	1e-05	1e-05	1.3e-05	1e-05	1e-05	1e-05	LANDRACE	-	ANKRA/BANKYE-KOKOO/DEBOR
375	3813_V1_ANKRA	CAGTTGA	Eastern	ANKRA	NO	NO	I	0.999896	1e-05	1e-05	1e-05	1e-05	1e-05	1e-05	1.4e-05	1e-05	1e-05	1e-05	LANDRACE	-	ANKRA/BANKYE-KOKOO/DEBOR
376	1145_V1_DEBOR	TTGGCGGA	Ashanti	DEBOR	NO	NO	I	0.954804	0.04508	1.8e-05	1e-05	1e-05	1e-05	1.7e-05	1.4e-05	1e-05	1.7e-05	1e-05	LANDRACE	-	ANKRA/BANKYE-KOKOO/DEBOR
377	1345_V1_DEBOR	CGTCA	Ashanti	DEBOR	NO	NO	I	0.9999	1e-05	1e-05	1e-05	1e-05	1e-05	1e-05	1e-05	1e-05	1e-05	1e-05	LANDRACE	-	ANKRA/BANKYE-KOKOO/DEBOR
378	3825_V1_ANKRA	TTGCAC	Eastern	ANKRA	NO	NO	I	0.999895	1e-05	1e-05	1e-05	1e-05	1.2e-05	1e-05	1e-05	1e-05	1.3e-05	1e-05	LANDRACE	-	ANKRA/BANKYE-KOKOO/DEBOR
379	2413_V2_BANKYE_KOKOO	GAACATGA	Brong Ahafo	BANKYE_KOKOO	NO	NO	I	0.999874	1e-05	1e-05	1.6e-05	1.4e-05	1.7e-05	1.5e-05	1e-05	1e-05	1.3e-05	1e-05	LANDRACE	-	ANKRA/BANKYE-KOKOO/DEBOR
380	3823_V1_ANKRA	TTGGCGGA	Eastern	ANKRA	NO	NO	I	0.999891	1.3e-05	1.6e-05	1e-05	1e-05	1e-05	1e-05	1e-05	1e-05	1e-05	1e-05	LANDRACE	-	ANKRA/BANKYE-KOKOO/DEBOR
381	3824_V1_ANKRA	AATACGGA	Eastern	ANKRA	NO	NO	I	0.9999	1e-05	1e-05	1e-05	1e-05	1e-05	1e-05	1e-05	1e-05	1e-05	1e-05	LANDRACE	-	ANKRA/BANKYE-KOKOO/DEBOR
382	3542_V2_ANKRA	TACTGAT	Eastern	ANKRA	NO	NO	I	0.9999	1e-05	1e-05	1e-05	1e-05	1e-05	1e-05	1e-05	1e-05	1e-05	1e-05	LANDRACE	-	ANKRA/BANKYE-KOKOO/DEBOR
383	3821_V1_ANKRA	GCCTAT	Eastern	ANKRA	NO	NO	I	0.999895	1.5e-05	1e-05	1e-05	1e-05	1e-05	1e-05	1e-05	1e-05	1e-05	1e-05	LANDRACE	-	ANKRA/BANKYE-KOKOO/DEBOR
384	3811_V1_ANKRA	ATCGTAT	Eastern	ANKRA	NO	NO	I	0.999893	1.2e-05	1e-05	1e-05	1e-05	1.5e-05	1e-05	1e-05	1e-05	1e-05	1e-05	LANDRACE	-	ANKRA/BANKYE-KOKOO/DEBOR
385	3812_V1_ANKRA	CTTGAGA	Eastern	ANKRA	NO	NO	I	0.999891	1e-05	1.4e-05	1e-05	1.5e-05	1e-05	1e-05	1e-05	1e-05	1e-05	1e-05	LANDRACE	-	ANKRA/BANKYE-KOKOO/DEBOR
386	2424_V1_AFIA_KOFIE	ATATCGT	Brong Ahafo	AFIA_KOFIE	NO	NO	I	0.999894	1e-05	1e-05	1e-05	1e-05	1e-05	1.5e-05	1e-05	1e-05	1e-05	1e-05	LANDRACE	-	ANKRA/BANKYE-KOKOO/DEBOR
387	1555_V1_DEBOR	ATATCGT	Ashanti	DEBOR	NO	NO	I	0.9999	1e-05	1e-05	1e-05	1e-05	1e-05	1e-05	1e-05	1e-05	1e-05	1e-05	LANDRACE	-	ANKRA/BANKYE-KOKOO/DEBOR
388	2143_V1_DEBOR	TCAGTAT	Brong Ahafo	DEBOR	NO	NO	I	0.999896	1e-05	1e-05	1e-05	1e-05	1.4e-05	1e-05	1e-05	1e-05	1e-05	1e-05	LANDRACE	-	ANKRA/BANKYE-KOKOO/DEBOR
389	2214_V1_BANKYE_KOKOO	TGACTGGT	Brong Ahafo	BANKYE_KOKOO	NO	NO	I	0.995981	1.2e-05	0.00392	1e-05	1e-05	1.4e-05	1.3e-05	1.1e-05	1e-05	1e-05	1e-05	LANDRACE	-	ANKRA/BANKYE-KOKOO/DEBOR
390	1433_V1_DEBOR	CAGTTGGT	Ashanti	DEBOR	NO	NO	I	0.964913	1e-05	1e-05	1e-05	1e-05	0.034997	1e-05	1e-05	1e-05	1e-05	1e-05	LANDRACE	-	ANKRA/BANKYE-KOKOO/DEBOR
391	2774_V2_BANKYE_POLE	GATCATA	Brong Ahafo	BANKYE_POLE	NO	NO	I	0.999886	1e-05	1.4e-05	1e-05	1.3e-05	1.7e-05	1e-05	1e-05	1e-05	1e-05	1e-05	LANDRACE	-	ANKRA/BANKYE-KOKOO/DEBOR
392	2134_V2_DEBOR	GCTATAA	Brong Ahafo	DEBOR	NO	NO	I	0.999891	1.3e-05	1e-05	1e-05	1e-05	1e-05	1.4e-05	1e-05	1e-05	1e-05	1.3e-05	LANDRACE	-	ANKRA/BANKYE-KOKOO/DEBOR
393	2753_V2_EJISU	GTGCAAGA	Brong Ahafo	EJISU	NO	NO	I	0.992764	1e-05	0.002771	1e-05	1e-05	1e-05	1e-05	1e-05	1e-05	0.004384	1e-05	LANDRACE	-	ANKRA/BANKYE-KOKOO/DEBOR
394	3363_V1_ANKRA	AGGCTAGA	Eastern	ANKRA	NO	NO	I	0.9999	1e-05	1e-05	1e-05	1e-05	1e-05	1e-05	1e-05	1e-05	1e-05	1e-05	LANDRACE	-	ANKRA/BANKYE-KOKOO/DEBOR
395	1552_V1_DEBOR	AACAGTGA	Ashanti	DEBOR	NO	NO	I	0.9999	1e-05	1e-05	1e-05	1e-05	1e-05	1e-05	1e-05	1e-05	1e-05	1e-05	LANDRACE	-	ANKRA/BANKYE-KOKOO/DEBOR
396	2124_V1_ESIABOAME	GATCAGAA	Brong Ahafo	ESIABOAME	NO	NO	I	0.999895	1e-05	1e-05	1e-05	1e-05	1e-05	1.1e-05	1e-05	1e-05	1.4e-05	1e-05	LANDRACE	-	ANKRA/BANKYE-KOKOO/DEBOR
397	2215_V1_BANKYE_KOKOO	GATCAGAA	Brong Ahafo	BANKYE_KOKOO	NO	NO	I	0.999893	1e-05	1e-05	1.2e-05	1.2e-05	1.3e-05	1e-05	1e-05	1e-05	1e-05	1e-05	LANDRACE	-	ANKRA/BANKYE-KOKOO/DEBOR
398	2664_V2_BANKYE_PA	GTCTGAA	Brong Ahafo	BANKYE_PA	NO	NO	I	0.9999	1e-05	1e-05	1e-05	1e-05	1e-05	1e-05	1e-05	1e-05	1e-05	1e-05	LANDRACE	-	ANKRA/BANKYE-KOKOO/DEBOR
399	2224_V2_BANKYE_KOKOO	GTTACGA	Brong Ahafo	BANKYE_KOKOO	NO	NO	I	0.9999	1e-05	1e-05	1e-05	1e-05	1e-05	1e-05	1e-05	1e-05	1e-05	1e-05	LANDRACE	-	ANKRA/BANKYE-KOKOO/DEBOR
400	2235_V1_BANKYE_KOKOO	CAGTTA	Brong Ahafo	BANKYE_KOKOO	NO	NO	I	0.999882	1.4e-05	1.2e-05	1e-05	1.5e-05	1e-05	1.4e-05	1e-05	1e-05	1.2e-05	1e-05	LANDRACE	-	ANKRA/BANKYE-KOKOO/DEBOR
401	2142_V1_DEBOR	GGCTAGA	Brong Ahafo	DEBOR	NO	NO	I	0.999883	1e-05	1.3e-05	1.2e-05	1.3e-05	1e-05	1.1e-05	1e-05	1e-05	1e-05	1.8e-05	LANDRACE	-	ANKRA/BANKYE-KOKOO/DEBOR
402	2464_V2_POLE	TACGGTA	Brong Ahafo	POLE	NO	NO	I	0.9999	1e-05	1e-05	1e-05	1e-05	1e-05	1e-05	1e-05	1e-05	1e-05	1e-05	LANDRACE	-	ANKRA/BANKYE-KOKOO/DEBOR
403	2132_V2_ESIABAYAA	AATACGGA	Brong Ahafo	ESIABAYAA	NO	NO	I	0.9999	1e-05	1e-05	1e-05	1e-05	1e-05	1e-05	1e-05	1e-05	1e-05	1e-05	LANDRACE	-	ANKRA/BANKYE-KOKOO/DEBOR
404	3323_V1_ANKRA	GATCAGAA	Eastern	ANKRA	NO	NO	I	0.9999	1e-05	1e-05	1e-05	1e-05	1e-05	1e-05	1e-05	1e-05	1e-05	1e-05	LANDRACE	-	ANKRA/BANKYE-KOKOO/DEBOR
405	3615_V1_ANKRA	TCGCA	Eastern	ANKRA	NO	NO	I	0.9999	1e-05	1e-05	1e-05	1e-05	1e-05	1e-05	1e-05	1e-05	1e-05	1e-05	LANDRACE	-	ANKRA/BANKYE-KOKOO/DEBOR
406	2231_V1_BANKYE_KOKOO	CGCCGCAT	Brong Ahafo	BANKYE_KOKOO	NO	NO	I	0.99419	0.005711	1e-05	1e-05	1e-05	1e-05	1.7e-05	1e-05	1e-05	1e-05	1.3e-05	LANDRACE	-	ANKRA/BANKYE-KOKOO/DEBOR
407	2232_V1_BANKYE_KOKOO	TTCGAAGA	Brong Ahafo	BANKYE_KOKOO	NO	NO	I	0.9999	1e-05	1e-05	1e-05	1e-05	1e-05	1e-05	1e-05	1e-05	1e-05	1e-05	LANDRACE	-	ANKRA/BANKYE-KOKOO/DEBOR
408	1553_V1_DEBOR	GCCTAT	Ashanti	DEBOR	NO	NO	I	0.999894	1e-05	1.1e-05	1e-05	1e-05	1e-05	1e-05	1.5e-05	1e-05	1e-05	1e-05	LANDRACE	-	ANKRA/BANKYE-KOKOO/DEBOR
409	2253_V1_BANKYE_KOKOO	CAATGTT	Brong Ahafo	BANKYE_KOKOO	NO	NO	I	0.9999	1e-05	1e-05	1e-05	1e-05	1e-05	1e-05	1e-05	1e-05	1e-05	1e-05	LANDRACE	-	ANKRA/BANKYE-KOKOO/DEBOR
410	2135_V1_DEBOR	ACAAGAGT	Brong Ahafo	DEBOR	NO	NO	I	0.9999	1e-05	1e-05	1e-05	1e-05	1e-05	1e-05	1e-05	1e-05	1e-05	1e-05	LANDRACE	-	ANKRA/BANKYE-KOKOO/DEBOR
411	2243_V1_BANKYE_KOKOO	TTGCAC	Brong Ahafo	BANKYE_KOKOO	NO	NO	I	0.994659	0.005251	1e-05	1e-05	1e-05	1e-05	1e-05	1e-05	1e-05	1e-05	1e-05	LANDRACE	-	ANKRA/BANKYE-KOKOO/DEBOR
412	2363_V3_zzz1	TACGGTA	Brong Ahafo	UNKNOWN	NO	NO	I	0.981638	1e-05	0.018272	1e-05	1e-05	1e-05	1e-05	1e-05	1e-05	1e-05	1e-05	LANDRACE	-	ANKRA/BANKYE-KOKOO/DEBOR
413	2611_V1_BANKYE_KOKOO	TCGCAAGT	Brong Ahafo	BANKYE_KOKOO	NO	NO	I	0.999889	1.6e-05	1e-05	1e-05	1e-05	1e-05	1e-05	1e-05	1e-05	1e-05	1.5e-05	LANDRACE	-	ANKRA/BANKYE-KOKOO/DEBOR
414	2752_V3_EJISU	AACTTGT	Brong Ahafo	EJISU	NO	NO	I	0.9999	1e-05	1e-05	1e-05	1e-05	1e-05	1e-05	1e-05	1e-05	1e-05	1e-05	LANDRACE	-	ANKRA/BANKYE-KOKOO/DEBOR
415	2462_V1_POLE	CTAATGT	Brong Ahafo	POLE	NO	NO	I	0.999882	1.4e-05	1e-05	1.7e-05	1.4e-05	1e-05	1e-05	1.3e-05	1e-05	1e-05	1e-05	LANDRACE	-	ANKRA/BANKYE-KOKOO/DEBOR
416	2535_V2_DEBOR	CGTATGGT	Brong Ahafo	DEBOR	NO	NO	I	0.9999	1e-05	1e-05	1e-05	1e-05	1e-05	1e-05	1e-05	1e-05	1e-05	1e-05	LANDRACE	-	ANKRA/BANKYE-KOKOO/DEBOR
417	2614_V1_ABENWOHA	AATCGTT	Brong Ahafo	ABENWOHA	NO	NO	I	0.9999	1e-05	1e-05	1e-05	1e-05	1e-05	1e-05	1e-05	1e-05	1e-05	1e-05	LANDRACE	-	ANKRA/BANKYE-KOKOO/DEBOR
418	2412_V1_BANKYE_KOKOO	CAATGTT	Brong Ahafo	BANKYE_KOKOO	NO	NO	I	0.999894	1e-05	1e-05	1.2e-05	1e-05	1e-05	1.4e-05	1e-05	1e-05	1e-05	1e-05	LANDRACE	-	ANKRA/BANKYE-KOKOO/DEBOR
419	2255_V1_BANKYE_KOKOO	AGGC	Brong Ahafo	BANKYE_KOKOO	NO	NO	I	0.9999	1e-05	1e-05	1e-05	1e-05	1e-05	1e-05	1e-05	1e-05	1e-05	1e-05	LANDRACE	-	ANKRA/BANKYE-KOKOO/DEBOR
420	3784_V1_ANKRA	TTGGCA	Eastern	ANKRA	NO	NO	I	0.9999	1e-05	1e-05	1e-05	1e-05	1e-05	1e-05	1e-05	1e-05	1e-05	1e-05	LANDRACE	-	ANKRA/BANKYE-KOKOO/DEBOR
421	3125_V3_BENTUASE	GATCAGAA	Eastern	BENTUASE	NO	NO	V	1.7e-05	1.1e-05	1e-05	1e-05	0.999873	1.8e-05	1e-05	1.8e-05	1e-05	1.4e-05	1e-05	LANDRACE	-	AKOSUA-TUMTUM,BANKYE-TUMTUM,TUAKA
422	3111_V1_TUAKA	AGGC	Eastern	TUAKA	NO	NO	V	1e-05	1.9e-05	1e-05	1.6e-05	0.999876	1.1e-05	1e-05	1.7e-05	1e-05	1e-05	1e-05	LANDRACE	-	AKOSUA-TUMTUM,BANKYE-TUMTUM,TUAKA
423	1151_V2_KWABENA_AMOH	GTAACAGA	Ashanti	KWABENA_AMOH	NO	NO	V	1.6e-05	1e-05	1e-05	1.7e-05	0.999887	1e-05	1e-05	1e-05	1e-05	1e-05	1e-05	LANDRACE	-	AKOSUA-TUMTUM,BANKYE-TUMTUM,TUAKA
424	3713_V1_BANKYE_TUMTUM	TCAGTAT	Eastern	BANKYE_TUMTUM	NO	NO	V	1e-05	1e-05	1e-05	1e-05	0.999899	1e-05	1e-05	1e-05	1e-05	1e-05	1.1e-05	LANDRACE	-	AKOSUA-TUMTUM,BANKYE-TUMTUM,TUAKA
425	3113_V1_TUAKA	AATCGTT	Eastern	TUAKA	NO	NO	V	1e-05	1.6e-05	1e-05	1e-05	0.999889	1e-05	1e-05	1.5e-05	1e-05	1e-05	1e-05	LANDRACE	-	AKOSUA-TUMTUM,BANKYE-TUMTUM,TUAKA
426	3134_V1_BANKYE_TUMTUM	GTCTGAA	Eastern	BANKYE_TUMTUM	NO	NO	V	1e-05	1e-05	1e-05	1.3e-05	0.999897	1e-05	1e-05	1e-05	1e-05	1e-05	1e-05	LANDRACE	-	AKOSUA-TUMTUM,BANKYE-TUMTUM,TUAKA
427	3753_V1_TETTEH	ACGTAAGA	Eastern	TETTEH	NO	NO	V	1e-05	1e-05	1e-05	1e-05	0.9999	1e-05	1e-05	1e-05	1e-05	1e-05	1e-05	LANDRACE	-	AKOSUA-TUMTUM,BANKYE-TUMTUM,TUAKA
428	3751_V1_TETTEH	ACCGT	Eastern	TETTEH	NO	NO	V	1.6e-05	1e-05	1e-05	1.4e-05	0.999889	1e-05	1e-05	1e-05	1e-05	1e-05	1e-05	LANDRACE	-	AKOSUA-TUMTUM,BANKYE-TUMTUM,TUAKA
429	3712_V1_BANKYE_TUMTUM	TGACGTA	Eastern	BANKYE_TUMTUM	NO	NO	V	1e-05	1e-05	1e-05	2e-05	0.999883	1.4e-05	1.3e-05	1e-05	1e-05	1e-05	1e-05	LANDRACE	-	AKOSUA-TUMTUM,BANKYE-TUMTUM,TUAKA
430	3131_V2_BANKYE_TUMTUM	GTCATGGT	Eastern	BANKYE_TUMTUM	NO	NO	V	1e-05	1e-05	1e-05	1e-05	0.9999	1e-05	1e-05	1e-05	1e-05	1e-05	1e-05	LANDRACE	-	AKOSUA-TUMTUM,BANKYE-TUMTUM,TUAKA
431	3714_V1_BOSOMENSIA	CAGTTGGT	Eastern	BOSOMENSIA	NO	NO	V	1e-05	1e-05	1e-05	1.4e-05	0.999896	1e-05	1e-05	1e-05	1e-05	1e-05	1e-05	LANDRACE	-	AKOSUA-TUMTUM,BANKYE-TUMTUM,TUAKA
432	3625_V3_TUAKA	GAACGAAT	Eastern	TUAKA	NO	NO	V	1e-05	1e-05	1e-05	1e-05	0.99989	1e-05	1.9e-05	1e-05	1e-05	1e-05	1e-05	LANDRACE	-	AKOSUA-TUMTUM,BANKYE-TUMTUM,TUAKA
433	3121_V1_DENTUASE	TGCATAGA	Eastern	DENTUASE	NO	NO	V	1.9e-05	1.9e-05	1e-05	1e-05	0.999872	1e-05	1.8e-05	1.2e-05	1e-05	1e-05	1e-05	LANDRACE	-	AKOSUA-TUMTUM,BANKYE-TUMTUM,TUAKA
434	3852_V1_TUAKA	CTAGTGGT	Eastern	TUAKA	NO	NO	V	1e-05	1e-05	1e-05	1.2e-05	0.999893	1.3e-05	1.2e-05	1e-05	1e-05	1e-05	1e-05	LANDRACE	-	AKOSUA-TUMTUM,BANKYE-TUMTUM,TUAKA
435	3734_V1_MEKUTSOKHI	CTATGGA	Eastern	MEKUTSOKHI	NO	NO	V	1e-05	1.8e-05	1e-05	1e-05	0.999886	1e-05	1.5e-05	1e-05	1e-05	1e-05	1e-05	LANDRACE	-	AKOSUA-TUMTUM,BANKYE-TUMTUM,TUAKA
436	3711_V1_BANKYE_FITAA	CTCACGGA	Eastern	BANKYE_FITAA	NO	NO	V	1e-05	1e-05	1e-05	1e-05	0.999899	1.1e-05	1e-05	1e-05	1e-05	1e-05	1e-05	LANDRACE	-	AKOSUA-TUMTUM,BANKYE-TUMTUM,TUAKA
437	3831_V3_CHAKWAYE	GCGGATGT	Eastern	CHAKWAYE	NO	NO	V	1e-05	1e-05	1e-05	1e-05	0.9999	1e-05	1e-05	1e-05	1e-05	1e-05	1e-05	LANDRACE	-	AKOSUA-TUMTUM,BANKYE-TUMTUM,TUAKA
438	3124_V1_DENTUASE	TAGCGTGT	Eastern	DENTUASE	NO	NO	V	1e-05	1e-05	1e-05	1.1e-05	0.999897	1e-05	1.2e-05	1e-05	1e-05	1e-05	1e-05	LANDRACE	-	AKOSUA-TUMTUM,BANKYE-TUMTUM,TUAKA
439	3115_V1_TUAKA	TATACGT	Eastern	TUAKA	NO	NO	V	1e-05	1.1e-05	1e-05	1e-05	0.999893	1e-05	1e-05	1.1e-05	1e-05	1.5e-05	1e-05	LANDRACE	-	AKOSUA-TUMTUM,BANKYE-TUMTUM,TUAKA
440	3123_V1_DENTUASE	CCACGT	Eastern	DENTUASE	NO	NO	V	1.3e-05	1.5e-05	1e-05	1.1e-05	0.999887	1.4e-05	1e-05	1e-05	1e-05	1e-05	1e-05	LANDRACE	-	AKOSUA-TUMTUM,BANKYE-TUMTUM,TUAKA
441	3135_V1_BANKYE_TUMTUM	TTACGAT	Eastern	BANKYE_TUMTUM	NO	NO	V	1e-05	1e-05	1e-05	1e-05	0.9999	1e-05	1e-05	1e-05	1e-05	1e-05	1e-05	LANDRACE	-	AKOSUA-TUMTUM,BANKYE-TUMTUM,TUAKA
442	3112_V1_TUAKA	CGCAT	Eastern	TUAKA	NO	NO	V	1e-05	1e-05	1e-05	1e-05	0.9999	1e-05	1e-05	1e-05	1e-05	1e-05	1e-05	LANDRACE	-	AKOSUA-TUMTUM,BANKYE-TUMTUM,TUAKA
443	3114_V1_TUAKA	TGCAGTGT	Eastern	TUAKA	NO	NO	V	1e-05	1e-05	1e-05	1e-05	0.9999	1e-05	1e-05	1e-05	1e-05	1e-05	1e-05	LANDRACE	-	AKOSUA-TUMTUM,BANKYE-TUMTUM,TUAKA
444	3655_VN_BANKYE_TUMTUM	TGCATAT	Eastern	BANKYE_TUMTUM	NO	NO	V	1e-05	1e-05	1e-05	1.3e-05	0.999892	1.5e-05	1e-05	1e-05	1e-05	1e-05	1e-05	LANDRACE	-	AKOSUA-TUMTUM,BANKYE-TUMTUM,TUAKA
445	ADE2000_182	TGCAGTGT	CSIR-CRI collection	ADE2000_183	YES	NO	V	1e-05	1e-05	1e-05	1e-05	0.9999	1e-05	1e-05	1e-05	1e-05	1e-05	1e-05	LANDRACE	-	AKOSUA-TUMTUM,BANKYE-TUMTUM,TUAKA
446	1153_V2_KWABENA_AMOH	TCAGTAT	Ashanti	KWABENA_AMOH	NO	NO	V	1e-05	1.3e-05	1e-05	1e-05	0.999897	1e-05	1e-05	1e-05	1e-05	1e-05	1e-05	LANDRACE	-	AKOSUA-TUMTUM,BANKYE-TUMTUM,TUAKA
447	3854_V1_TUAKA	CGATGTGT	Eastern	TUAKA	NO	NO	V	1e-05	1.6e-05	2e-05	1.4e-05	0.999872	1e-05	1e-05	1.8e-05	1e-05	1e-05	1e-05	LANDRACE	-	AKOSUA-TUMTUM,BANKYE-TUMTUM,TUAKA
448	DMA2000_031	TGCAATA	CSIR-CRI collection	DMA2000_031	YES	NO	V	1e-05	1e-05	1.4e-05	1.1e-05	0.999884	1.9e-05	1.2e-05	1e-05	1e-05	1e-05	1e-05	LANDRACE	-	AKOSUA-TUMTUM,BANKYE-TUMTUM,TUAKA
449	DMA2000_031	ATCAGTT	CSIR-CRI collection	DMA2000_031	YES	NO	V	1e-05	1e-05	1e-05	1e-05	0.999886	1.8e-05	1e-05	1.6e-05	1e-05	1e-05	1e-05	LANDRACE	-	AKOSUA-TUMTUM,BANKYE-TUMTUM,TUAKA
450	1441_V3_ZZZ	GATGCAT	Ashanti	UNKNOWN	NO	NO	V	1e-05	1.4e-05	1e-05	1.2e-05	0.99989	1e-05	1.4e-05	1e-05	1e-05	1e-05	1e-05	LANDRACE	-	AKOSUA-TUMTUM,BANKYE-TUMTUM,TUAKA
451	3631_V2_BANKYE_TUMTUM	TTGGCA	Eastern	BANKYE_TUMTUM	NO	NO	V	1e-05	1e-05	1e-05	1e-05	0.9999	1e-05	1e-05	1e-05	1e-05	1e-05	1e-05	LANDRACE	-	AKOSUA-TUMTUM,BANKYE-TUMTUM,TUAKA
452	ADE2000_182	AGTTGGCA	CSIR-CRI collection	ADE2000_183	YES	NO	V	1e-05	1e-05	1.2e-05	1e-05	0.999898	1e-05	1e-05	1e-05	1e-05	1e-05	1e-05	LANDRACE	-	AKOSUA-TUMTUM,BANKYE-TUMTUM,TUAKA
453	2413_V1_ABENWOHA	CGATGTGT	Brong Ahafo	ABENWOHA	NO	NO	V	1e-05	1e-05	1e-05	1e-05	0.9999	1e-05	1e-05	1e-05	1e-05	1e-05	1e-05	LANDRACE	-	AKOSUA-TUMTUM,BANKYE-TUMTUM,TUAKA
454	2141_V2_BOSOMENSIA	GCTAGTGT	Brong Ahafo	BOSOMENSIA	NO	NO	V	1e-05	1e-05	1.6e-05	1e-05	0.999881	1e-05	1.7e-05	1e-05	1e-05	1.6e-05	1e-05	LANDRACE	-	AKOSUA-TUMTUM,BANKYE-TUMTUM,TUAKA
455	1521_V2_AKOSUA_TUMTUM	TCAAGTT	Ashanti	AKOSUA_TUMTUM	NO	NO	V	1e-05	1e-05	1e-05	1e-05	0.9999	1e-05	1e-05	1e-05	1e-05	1e-05	1e-05	LANDRACE	-	AKOSUA-TUMTUM,BANKYE-TUMTUM,TUAKA
456	2124_V2_KENTENMA	CGTATGGT	Brong Ahafo	KENTENMA	NO	NO	V	1e-05	1e-05	1e-05	1e-05	0.9999	1e-05	1e-05	1e-05	1e-05	1e-05	1e-05	LANDRACE	-	AKOSUA-TUMTUM,BANKYE-TUMTUM,TUAKA
457	3855_V1_TUAKA	CGCCGCAT	Eastern	TUAKA	NO	NO	V	1e-05	1e-05	1e-05	1e-05	0.9999	1e-05	1e-05	1e-05	1e-05	1e-05	1e-05	LANDRACE	-	AKOSUA-TUMTUM,BANKYE-TUMTUM,TUAKA
458	2131_V1_ESIABAYAA	TTGCAC	Brong Ahafo	ESIABAYAA	NO	NO	V	1e-05	1e-05	1e-05	1e-05	0.9999	1e-05	1e-05	1e-05	1e-05	1e-05	1e-05	LANDRACE	-	AKOSUA-TUMTUM,BANKYE-TUMTUM,TUAKA
459	2734_V2_OBAATIA	GTCATGGT	Brong Ahafo	OBAATIA	NO	NO	V	1e-05	1e-05	1e-05	1e-05	0.999893	1e-05	1.7e-05	1e-05	1e-05	1e-05	1e-05	LANDRACE	-	AKOSUA-TUMTUM,BANKYE-TUMTUM,TUAKA
460	2742_V2_BOSOMENSIA	AGCGTTA	Brong Ahafo	BOSOMENSIA	NO	NO	V	1e-05	1e-05	1e-05	1e-05	0.999887	1e-05	1e-05	1.9e-05	1e-05	1.3e-05	1e-05	LANDRACE	-	AKOSUA-TUMTUM,BANKYE-TUMTUM,TUAKA
461	3851_V2_TUAKA	GTAACAGA	Eastern	TUAKA	NO	NO	V	1e-05	1e-05	1e-05	1e-05	0.9999	1e-05	1e-05	1e-05	1e-05	1e-05	1e-05	LANDRACE	-	AKOSUA-TUMTUM,BANKYE-TUMTUM,TUAKA
462	2774_V3_KENTENMA	GATT	Brong Ahafo	KENTENMA	NO	NO	V	1e-05	1e-05	0.096524	1e-05	0.903386	1e-05	1e-05	1e-05	1e-05	1e-05	1e-05	LANDRACE	-	AKOSUA-TUMTUM,BANKYE-TUMTUM,TUAKA
463	2143_V2_BOSOMENSIA	TGACGTA	Brong Ahafo	BOSOMENSIA	NO	NO	V	1e-05	1e-05	1e-05	1e-05	0.999892	1e-05	1e-05	1e-05	1e-05	1.8e-05	1e-05	LANDRACE	-	AKOSUA-TUMTUM,BANKYE-TUMTUM,TUAKA
464	2171_V2_TUMTUM	GTGCAAGA	Brong Ahafo	TUMTUM	NO	NO	V	1e-05	1e-05	1e-05	1e-05	0.9999	1e-05	1e-05	1e-05	1e-05	1e-05	1e-05	LANDRACE	-	AKOSUA-TUMTUM,BANKYE-TUMTUM,TUAKA
465	1532_V1_ABENWOHA	AGCATT	Ashanti	ABENWOHA	NO	NO	V	1e-05	1.1e-05	1e-05	1e-05	0.999883	1e-05	1.6e-05	1e-05	1e-05	1e-05	2e-05	LANDRACE	-	AKOSUA-TUMTUM,BANKYE-TUMTUM,TUAKA
466	2142_V2_BOSOMENSIA	CTCACGGA	Brong Ahafo	BOSOMENSIA	NO	NO	V	1e-05	1.3e-05	1.3e-05	1.2e-05	0.999879	1.6e-05	1e-05	1e-05	1e-05	1.1e-05	1.8e-05	LANDRACE	-	AKOSUA-TUMTUM,BANKYE-TUMTUM,TUAKA
467	2133_V1_ESIABAYAA	TGACCT	Brong Ahafo	ESIABAYAA	NO	NO	V	1e-05	1e-05	1e-05	1e-05	0.999894	1e-05	1e-05	1.6e-05	1e-05	1e-05	1e-05	LANDRACE	-	AKOSUA-TUMTUM,BANKYE-TUMTUM,TUAKA
468	2134_V1_ESIABAYAA	GAACGAAT	Brong Ahafo	ESIABAYAA	NO	NO	V	1e-05	1e-05	1e-05	1e-05	0.9999	1e-05	1e-05	1e-05	1e-05	1e-05	1e-05	LANDRACE	-	AKOSUA-TUMTUM,BANKYE-TUMTUM,TUAKA
469	1525_V2_AKOSUA_TUMTUM	GAACGAAT	Ashanti	AKOSUA_TUMTUM	NO	NO	V	1e-05	1.5e-05	1e-05	1e-05	0.999892	1.1e-05	1e-05	1.2e-05	1e-05	1e-05	1e-05	LANDRACE	-	AKOSUA-TUMTUM,BANKYE-TUMTUM,TUAKA
470	3413_V1_TUAKA	ACGTGTA	Eastern	TUAKA	NO	NO	V	1.4e-05	1.4e-05	1.2e-05	1.3e-05	0.999883	1e-05	1.3e-05	1e-05	1e-05	1e-05	1e-05	LANDRACE	-	AKOSUA-TUMTUM,BANKYE-TUMTUM,TUAKA
471	3435_V2_BOSOMENSIA	AGCATT	Eastern	BOSOMENSIA	NO	NO	V	1.2e-05	1e-05	1.6e-05	1e-05	0.99988	1e-05	1.2e-05	1e-05	1e-05	1e-05	2e-05	LANDRACE	-	AKOSUA-TUMTUM,BANKYE-TUMTUM,TUAKA
472	1533_V2_KOTEE	TGCAATA	Ashanti	KOTEE	NO	NO	V	1.9e-05	1e-05	1.4e-05	1e-05	0.999887	1e-05	1e-05	1e-05	1e-05	1e-05	1e-05	LANDRACE	-	AKOSUA-TUMTUM,BANKYE-TUMTUM,TUAKA
473	3632_V2_AKWASI_MANYA	CGTCA	Eastern	AKWASI_MANYA	NO	NO	V	1e-05	1e-05	1e-05	1e-05	0.9999	1e-05	1e-05	1e-05	1e-05	1e-05	1e-05	LANDRACE	-	AKOSUA-TUMTUM,BANKYE-TUMTUM,TUAKA
474	2175_V2_BANKYE_BOADIE	GTAACAGA	Brong Ahafo	BANKYE_BOADIE	NO	NO	V	1e-05	1.6e-05	1e-05	1e-05	0.999893	1e-05	1e-05	1e-05	1e-05	1.1e-05	1e-05	LANDRACE	-	AKOSUA-TUMTUM,BANKYE-TUMTUM,TUAKA
475	3434_V2_BOSOMENSIA	AACGTAGA	Eastern	BOSOMENSIA	NO	NO	V	1e-05	1e-05	1e-05	1e-05	0.9999	1e-05	1e-05	1e-05	1e-05	1e-05	1e-05	LANDRACE	-	AKOSUA-TUMTUM,BANKYE-TUMTUM,TUAKA
476	1442_V3_NKAKOM_BANKYE	CTATGGA	Ashanti	NKAKOM_BANKYE	NO	NO	V	1e-05	1.1e-05	1.7e-05	1e-05	0.999893	1e-05	1e-05	1e-05	1e-05	1e-05	1e-05	LANDRACE	-	AKOSUA-TUMTUM,BANKYE-TUMTUM,TUAKA
477	1522_V2_AKOSUA_TUMTUM	ACTCGAGA	Ashanti	AKOSUA_TUMTUM	NO	NO	V	1.6e-05	2e-05	1e-05	1.3e-05	0.999868	1e-05	1e-05	1e-05	1e-05	1.5e-05	1.8e-05	LANDRACE	-	AKOSUA-TUMTUM,BANKYE-TUMTUM,TUAKA
478	3412_V2_BOSOMENSIA	TACTGAT	Eastern	BOSOMENSIA	NO	NO	V	1e-05	1e-05	1e-05	1.3e-05	0.99988	1e-05	1.1e-05	1.7e-05	1e-05	1.8e-05	1e-05	LANDRACE	-	AKOSUA-TUMTUM,BANKYE-TUMTUM,TUAKA
479	3415_V2_BOSOMENSIA	GATCATA	Eastern	BOSOMENSIA	NO	NO	V	1e-05	1.3e-05	1e-05	1e-05	0.999897	1e-05	1e-05	1e-05	1e-05	1e-05	1e-05	LANDRACE	-	AKOSUA-TUMTUM,BANKYE-TUMTUM,TUAKA
480	2744_V2_BOSOMENSIA	GTCATGGT	Brong Ahafo	BOSOMENSIA	NO	NO	V	1e-05	1e-05	1e-05	1e-05	0.999896	1e-05	1e-05	1.4e-05	1e-05	1e-05	1e-05	LANDRACE	-	AKOSUA-TUMTUM,BANKYE-TUMTUM,TUAKA
481	3411_VII_BOSOMENSIA_1	TCAGTAT	Eastern	BOSOMENSIA	NO	NO	V	1e-05	1e-05	1e-05	1e-05	0.999892	1e-05	1e-05	1e-05	1e-05	1.8e-05	1e-05	LANDRACE	-	AKOSUA-TUMTUM,BANKYE-TUMTUM,TUAKA
482	3422_V1_ESIABAYAA	GCGGATGT	Eastern	ESIABAYAA	NO	NO	II	1e-05	0.9999	1e-05	1e-05	1e-05	1e-05	1e-05	1e-05	1e-05	1e-05	1e-05	RELEASED VARIETY	IFAD/UCC	-
483	3625_V2_ESIABAYAA	CAATGTT	Eastern	ESIABAYAA	NO	NO	II	1e-05	0.9999	1e-05	1e-05	1e-05	1e-05	1e-05	1e-05	1e-05	1e-05	1e-05	RELEASED VARIETY	IFAD/UCC	-
484	3263_V1_BANKYE_KORKOR	ACAAGAGT	Eastern	BANKYE_KORKOR	NO	NO	II	1e-05	0.999898	1e-05	1e-05	1.2e-05	1e-05	1e-05	1e-05	1e-05	1e-05	1e-05	RELEASED VARIETY	IFAD/UCC	-
485	3622_V1_ANKRA	GTCTGAA	Eastern	ANKRA	NO	NO	II	1e-05	0.999897	1e-05	1e-05	1.3e-05	1e-05	1e-05	1e-05	1e-05	1e-05	1e-05	RELEASED VARIETY	IFAD/UCC	-
486	3222_V1_ANKRA	GTTACGA	Eastern	ANKRA	NO	NO	II	1e-05	0.9999	1e-05	1e-05	1e-05	1e-05	1e-05	1e-05	1e-05	1e-05	1e-05	RELEASED VARIETY	IFAD/UCC	-
487	3344_V2_AMENFI	ACTCGAGA	Eastern	AMENFI	NO	NO	II	1e-05	0.9999	1e-05	1e-05	1e-05	1e-05	1e-05	1e-05	1e-05	1e-05	1e-05	RELEASED VARIETY	IFAD/UCC	-
488	2173_V2_AKOSUA_TUMTUM	GATCATA	Brong Ahafo	AKOSUA_TUMTUM	NO	NO	II	1e-05	0.999883	1e-05	1e-05	1.7e-05	1e-05	1.5e-05	1e-05	1e-05	1.1e-05	1.4e-05	RELEASED VARIETY	IFAD/UCC	-
489	3264_V1_BANKYE_KORKOR	GCATTGA	Eastern	BANKYE_KORKOR	NO	NO	II	1e-05	0.999887	1.8e-05	1e-05	1e-05	1e-05	1e-05	1e-05	1e-05	1e-05	1.5e-05	RELEASED VARIETY	IFAD/UCC	-
490	1267_V1_BOSOMENSIA	GCGTAAT	Ashanti	BOSOMENSIA	NO	NO	II	0.007722	0.992188	1e-05	1e-05	1e-05	1e-05	1e-05	1e-05	1e-05	1e-05	1e-05	RELEASED VARIETY	IFAD/UCC	-
491	2415_V1_BANKYE_KOKOO	TGCATAT	Brong Ahafo	BANKYE_KOKOO	NO	NO	II	1e-05	0.9999	1e-05	1e-05	1e-05	1e-05	1e-05	1e-05	1e-05	1e-05	1e-05	RELEASED VARIETY	IFAD/UCC	-
492	1213_V2_DEBOR	AGGCTAGA	Ashanti	DEBOR	NO	NO	II	1e-05	0.9999	1e-05	1e-05	1e-05	1e-05	1e-05	1e-05	1e-05	1e-05	1e-05	RELEASED VARIETY	IFAD/UCC	-
493	2123_V1_ESIABOAME	TGCATAT	Brong Ahafo	ESIABOAME	NO	NO	II	1e-05	0.999896	1e-05	1e-05	1.4e-05	1e-05	1e-05	1e-05	1e-05	1e-05	1e-05	RELEASED VARIETY	IFAD/UCC	-
494	2261_V1_ABENWOHA	CGACAGT	Brong Ahafo	ABENWOHA	NO	NO	II	1e-05	0.9999	1e-05	1e-05	1e-05	1e-05	1e-05	1e-05	1e-05	1e-05	1e-05	RELEASED VARIETY	IFAD/UCC	-
495	3345_V1_EFUAABEYEME	CTCACGGA	Eastern	EFUAABEYEME	NO	NO	II	1e-05	0.999884	1.9e-05	1e-05	1e-05	1e-05	1.7e-05	1e-05	1e-05	1e-05	1e-05	RELEASED VARIETY	IFAD/UCC	-
496	3222_VII_ANKRA	GATT	Eastern	ANKRA	NO	NO	II	1.5e-05	0.999895	1e-05	1e-05	1e-05	1e-05	1e-05	1e-05	1e-05	1e-05	1e-05	RELEASED VARIETY	IFAD/UCC	-
497	3254_V1_ANKRA	TACGGTA	Eastern	ANKRA	NO	NO	II	1e-05	0.999891	1e-05	1e-05	1.5e-05	1e-05	1e-05	1e-05	1e-05	1.5e-05	1e-05	RELEASED VARIETY	IFAD/UCC	-
498	ABOSOMNSIA	TGCAAGAA	NA	ABOSOMNSIA	NO	NO	II	1e-05	0.999898	1e-05	1e-05	1e-05	1e-05	1.2e-05	1e-05	1e-05	1e-05	1e-05	RELEASED VARIETY	IFAD/UCC	-
499	3243_V3_ABOSOMNSIA	CAATAGGA	Eastern	ABOSOMNSIA	NO	NO	II	1e-05	0.999891	1.8e-05	1e-05	1e-05	1e-05	1e-05	1e-05	1e-05	1e-05	1.1e-05	RELEASED VARIETY	IFAD/UCC	-
500	IFAD	ATCCGGA	CSIR-CRI collection	IFAD	YES	YES	II	1e-05	0.9999	1e-05	1e-05	1e-05	1e-05	1e-05	1e-05	1e-05	1e-05	1e-05	RELEASED VARIETY	IFAD/UCC	-
501	3225_V1_ABOSOMNSIA	AACGTAGA	Eastern	ABOSOMNSIA	NO	NO	II	1e-05	0.973866	1e-05	1e-05	1.2e-05	1e-05	1.4e-05	1.4e-05	1e-05	1.6e-05	0.026028	RELEASED VARIETY	IFAD/UCC	-
502	OFF_2000_133	GGCTAGA	CSIR-CRI collection	OFF_2000_134	YES	NO	II	1e-05	0.9999	1e-05	1e-05	1e-05	1e-05	1e-05	1e-05	1e-05	1e-05	1e-05	RELEASED VARIETY	IFAD/UCC	-
503	BNSIA_TUMTUM	GTTACGA	CSIR-CRI collection	BNSIA_TUMTUM	YES	NO	II	1e-05	0.9999	1e-05	1e-05	1e-05	1e-05	1e-05	1e-05	1e-05	1e-05	1e-05	RELEASED VARIETY	IFAD/UCC	-
504	KW_2000_009	TGACGTA	CSIR-CRI collection	KW_2000_010	YES	NO	II	1.1e-05	0.999899	1e-05	1e-05	1e-05	1e-05	1e-05	1e-05	1e-05	1e-05	1e-05	RELEASED VARIETY	IFAD/UCC	-
505	3522_V1_ESI	CGCAT	Eastern	ESI	NO	NO	II	1e-05	0.9999	1e-05	1e-05	1e-05	1e-05	1e-05	1e-05	1e-05	1e-05	1e-05	RELEASED VARIETY	IFAD/UCC	-
506	3524_V1_ESI	TATACGT	Eastern	ESI	NO	NO	II	1.2e-05	0.99989	1e-05	1e-05	1e-05	1.4e-05	1.1e-05	1e-05	1e-05	1.4e-05	1e-05	RELEASED VARIETY	IFAD/UCC	-
507	ELISHA	TTACGAT	CSIR-CRI collection	ELISHA	YES	NO	II	1.8e-05	0.999883	1.4e-05	1.5e-05	1.1e-05	1e-05	1e-05	1e-05	1e-05	1e-05	1e-05	RELEASED VARIETY	IFAD/UCC	-
508	1144_V1_ESIABAAYEWA	GCTAGTGT	Ashanti	ESIABAAYEWA	NO	NO	II	1e-05	0.999891	1.2e-05	1e-05	1e-05	1e-05	1.7e-05	1e-05	1e-05	1e-05	1e-05	RELEASED VARIETY	IFAD/UCC	-
509	1352_V1_BOSOMENSIA	CTCACGGA	Ashanti	BOSOMENSIA	NO	NO	II	1e-05	0.9999	1e-05	1e-05	1e-05	1e-05	1e-05	1e-05	1e-05	1e-05	1e-05	RELEASED VARIETY	IFAD/UCC	-
510	3324_V1_ANKRA	TATACGT	Eastern	ANKRA	NO	NO	II	1.1e-05	0.999878	1.6e-05	1e-05	1.6e-05	1e-05	1e-05	1.8e-05	1e-05	1e-05	1.1e-05	RELEASED VARIETY	IFAD/UCC	-
511	3545_V1_ESI	AGCGTTA	Eastern	ESI	NO	NO	II	1.3e-05	0.999883	1.3e-05	1.1e-05	1e-05	1.2e-05	1.8e-05	1e-05	1e-05	1e-05	1e-05	RELEASED VARIETY	IFAD/UCC	-
512	BNSIA_TUMTUM	AGCGTTA	CSIR-CRI collection	BNSIA_TUMTUM	YES	NO	II	1e-05	0.999874	1.7e-05	1.9e-05	1.1e-05	1.2e-05	1e-05	1.6e-05	1e-05	1.1e-05	1e-05	RELEASED VARIETY	IFAD/UCC	-
513	1142_V2_ESIABAAYEWA	GAACGAAT	Ashanti	ESIABAAYEWA	NO	NO	II	1e-05	0.9999	1e-05	1e-05	1e-05	1e-05	1e-05	1e-05	1e-05	1e-05	1e-05	RELEASED VARIETY	IFAD/UCC	-
514	3521_V1_ESI	CGTGAAT	Eastern	ESI	NO	NO	II	1.1e-05	0.999884	1e-05	1.3e-05	1.4e-05	1e-05	1.7e-05	1e-05	1e-05	1e-05	1.1e-05	RELEASED VARIETY	IFAD/UCC	-
515	1325_V2_BOSOMENSIA	CCACGT	Ashanti	BOSOMENSIA	NO	NO	II	0.016743	0.983166	1e-05	1.1e-05	1e-05	1e-05	1e-05	1e-05	1e-05	1e-05	1e-05	RELEASED VARIETY	IFAD/UCC	-
516	1443_V2_ESIABAYAA	CTCCGA	Ashanti	ESIABAYAA	NO	NO	II	1e-05	0.999892	1.4e-05	1e-05	1e-05	1.4e-05	1e-05	1e-05	1e-05	1e-05	1e-05	RELEASED VARIETY	IFAD/UCC	-
517	2121_V1_ESIABOAME	CGACAGT	Brong Ahafo	ESIABOAME	NO	NO	II	1e-05	0.9999	1e-05	1e-05	1e-05	1e-05	1e-05	1e-05	1e-05	1e-05	1e-05	RELEASED VARIETY	IFAD/UCC	-
518	2215_V2_ABENWOHA	ATCAGTT	Brong Ahafo	ABENWOHA	NO	NO	II	1e-05	0.999887	1e-05	1e-05	1e-05	1.8e-05	1.5e-05	1e-05	1e-05	1e-05	1e-05	RELEASED VARIETY	IFAD/UCC	-
519	2163_V1_ESIABAYAA	AGTGGC	Brong Ahafo	ESIABAYAA	NO	NO	II	1.6e-05	0.999894	1e-05	1e-05	1e-05	1e-05	1e-05	1e-05	1e-05	1e-05	1e-05	RELEASED VARIETY	IFAD/UCC	-
520	2464_V1_ABENWOHA	GATGTC	Brong Ahafo	ABENWOHA	NO	NO	II	1e-05	0.9999	1e-05	1e-05	1e-05	1e-05	1e-05	1e-05	1e-05	1e-05	1e-05	RELEASED VARIETY	IFAD/UCC	-
521	2224_V1_ABENWOHA	TGCATAT	Brong Ahafo	ABENWOHA	NO	NO	II	1e-05	0.999892	1.1e-05	1e-05	1e-05	1e-05	1e-05	1.7e-05	1e-05	1e-05	1.1e-05	RELEASED VARIETY	IFAD/UCC	-
522	2423_V2_ABENWOHA	GCGTAAT	Brong Ahafo	ABENWOHA	NO	NO	II	1e-05	0.999897	1e-05	1e-05	1e-05	1e-05	1.3e-05	1e-05	1e-05	1e-05	1e-05	RELEASED VARIETY	IFAD/UCC	-
523	3154_V2_BOSOMENSIA	CGTGAAT	Eastern	BOSOMENSIA	NO	NO	II	0.01354	0.98637	1e-05	1e-05	1e-05	1e-05	1e-05	1e-05	1e-05	1e-05	1e-05	RELEASED VARIETY	IFAD/UCC	-
524	3151_V1_BOSOMENSIA	AGCGTTA	Eastern	BOSOMENSIA	NO	NO	II	1e-05	0.9999	1e-05	1e-05	1e-05	1e-05	1e-05	1e-05	1e-05	1e-05	1e-05	RELEASED VARIETY	IFAD/UCC	-
525	IFAD	GTCGATA	CSIR-CRI collection	IFAD	YES	YES	II	1e-05	0.9999	1e-05	1e-05	1e-05	1e-05	1e-05	1e-05	1e-05	1e-05	1e-05	RELEASED VARIETY	IFAD/UCC	-
526	UCC	GCGGATGT	CSIR-CRI collection	UCC	YES	YES	II	1e-05	0.9999	1e-05	1e-05	1e-05	1e-05	1e-05	1e-05	1e-05	1e-05	1e-05	RELEASED VARIETY	IFAD/UCC	-
527	ELISHA	CGTCA	CSIR-CRI collection	ELISHA	YES	NO	II	1e-05	0.9999	1e-05	1e-05	1e-05	1e-05	1e-05	1e-05	1e-05	1e-05	1e-05	RELEASED VARIETY	IFAD/UCC	-
528	WCH2000_019	CGACAGT	CSIR-CRI collection	WCH2000_020	YES	NO	II	1e-05	0.9999	1e-05	1e-05	1e-05	1e-05	1e-05	1e-05	1e-05	1e-05	1e-05	RELEASED VARIETY	IFAD/UCC	-
529	OFF_2000_133	TCGCA	CSIR-CRI collection	OFF_2000_134	YES	NO	II	1e-05	0.999883	1.8e-05	1.5e-05	1e-05	1e-05	1.5e-05	1e-05	1e-05	1e-05	1e-05	RELEASED VARIETY	IFAD/UCC	-
530	1152_V1_PRASO_BANKYE	CAATGTT	Ashanti	PRASO_BANKYE	NO	NO	II	1e-05	0.9999	1e-05	1e-05	1e-05	1e-05	1e-05	1e-05	1e-05	1e-05	1e-05	RELEASED VARIETY	IFAD/UCC	-
531	UCC	AGCATT	CSIR-CRI collection	UCC	YES	YES	II	1e-05	0.9999	1e-05	1e-05	1e-05	1e-05	1e-05	1e-05	1e-05	1e-05	1e-05	RELEASED VARIETY	IFAD/UCC	-
532	3262_V1_BANKYE_KORKOR	ATATCGT	Eastern	BANKYE_KORKOR	NO	NO	II	1.1e-05	0.999898	1e-05	1e-05	1e-05	1e-05	1e-05	1e-05	1e-05	1.1e-05	1e-05	RELEASED VARIETY	IFAD/UCC	-
533	3261_V1_BANKYE_KORKOR	TGCAGTGT	Eastern	BANKYE_KORKOR	NO	NO	II	1.7e-05	0.999884	1.2e-05	1.7e-05	1e-05	1e-05	1e-05	1e-05	1e-05	1e-05	1e-05	RELEASED VARIETY	IFAD/UCC	-
534	3343_V2_AMENFI	TAGCGTGT	Eastern	AMENFI	NO	NO	II	1e-05	0.9999	1e-05	1e-05	1e-05	1e-05	1e-05	1e-05	1e-05	1e-05	1e-05	RELEASED VARIETY	IFAD/UCC	-
535	3645_V1_ANKRA	CAGGTAT	Eastern	ANKRA	NO	NO	II	1e-05	0.9999	1e-05	1e-05	1e-05	1e-05	1e-05	1e-05	1e-05	1e-05	1e-05	RELEASED VARIETY	IFAD/UCC	-
536	3344_V3_EFUAABEYEME	CCACGT	Eastern	EFUAABEYEME	NO	NO	II	1e-05	0.999894	1e-05	1e-05	1e-05	1e-05	1.5e-05	1.1e-05	1e-05	1e-05	1e-05	RELEASED VARIETY	IFAD/UCC	-
537	3224_V1_TUAKA	CTAATGT	Eastern	TUAKA	NO	NO	II	1e-05	0.999887	1e-05	1e-05	1.4e-05	1e-05	1e-05	1e-05	1e-05	1e-05	1.8e-05	RELEASED VARIETY	IFAD/UCC	-
538	3653_V1_ANKRA_TUNTUM	GTCATGGT	Eastern	ANKRA_TUNTUM	NO	NO	II	1e-05	0.9999	1e-05	1e-05	1e-05	1e-05	1e-05	1e-05	1e-05	1e-05	1e-05	RELEASED VARIETY	IFAD/UCC	-
539	DWA2000_069	ATCCGGA	CSIR-CRI collection	DWA2000_070	YES	NO	II	1e-05	0.9999	1e-05	1e-05	1e-05	1e-05	1e-05	1e-05	1e-05	1e-05	1e-05	RELEASED VARIETY	IFAD/UCC	-
540	WCH2000_019	GCATTGA	CSIR-CRI collection	WCH2000_020	YES	NO	II	1e-05	0.999875	1.9e-05	1.7e-05	1.8e-05	1e-05	1e-05	1e-05	1e-05	1e-05	1e-05	RELEASED VARIETY	IFAD/UCC	-
541	DWA2000_069	TGCATAT	CSIR-CRI collection	DWA2000_070	YES	NO	II	1.2e-05	0.999889	1e-05	1.1e-05	1e-05	1.6e-05	1e-05	1e-05	1e-05	1.1e-05	1e-05	RELEASED VARIETY	IFAD/UCC	-
542	KWANWOMA	AGTCTAT	CSIR-CRI collection	KWANWOMA	YES	NO	II	1e-05	0.9999	1e-05	1e-05	1e-05	1e-05	1e-05	1e-05	1e-05	1e-05	1e-05	RELEASED VARIETY	IFAD/UCC	-
543	KW_2000_009	ACTATGT	CSIR-CRI collection	KW_2000_010	YES	NO	II	1e-05	0.999893	1e-05	1e-05	1e-05	1e-05	1e-05	1e-05	1e-05	1e-05	1.7e-05	RELEASED VARIETY	IFAD/UCC	-
544	KWANWOMA	TCAAGTT	CSIR-CRI collection	KWANWOMA	YES	NO	II	1e-05	0.9999	1e-05	1e-05	1e-05	1e-05	1e-05	1e-05	1e-05	1e-05	1e-05	RELEASED VARIETY	IFAD/UCC	-
545	3511_V1_MAA_YAA	GCGTAAT	Eastern	MAA_YAA	NO	NO	II	1e-05	0.9999	1e-05	1e-05	1e-05	1e-05	1e-05	1e-05	1e-05	1e-05	1e-05	RELEASED VARIETY	IFAD/UCC	-
546	1311_V1_BOSOMENSIA	AGCGTTA	Ashanti	BOSOMENSIA	NO	NO	II	1e-05	0.983182	1e-05	1e-05	1e-05	1e-05	1e-05	1e-05	1e-05	0.016728	1e-05	RELEASED VARIETY	IFAD/UCC	-
547	1313_V1_BOSOMENSIA	GATGCAT	Ashanti	BOSOMENSIA	NO	NO	II	1e-05	0.9999	1e-05	1e-05	1e-05	1e-05	1e-05	1e-05	1e-05	1e-05	1e-05	RELEASED VARIETY	IFAD/UCC	-
548	1122_V1_KOOKA	GCGGATGT	Ashanti	KOOKA	NO	NO	II	1e-05	0.999896	1e-05	1e-05	1.4e-05	1e-05	1e-05	1e-05	1e-05	1e-05	1e-05	RELEASED VARIETY	IFAD/UCC	-
549	1360_V3_DASOBO	CTGAGTGT	Ashanti	DASOBO	NO	NO	II	1e-05	0.999899	1e-05	1e-05	1e-05	1e-05	1e-05	1e-05	1e-05	1e-05	1e-05	RELEASED VARIETY	IFAD/UCC	-
550	3131_V1_MEYWA	TTGGCA	Eastern	MEYWA	NO	NO	II	1.8e-05	0.99987	1.8e-05	1.4e-05	1.2e-05	1e-05	1.8e-05	1e-05	1e-05	1e-05	1e-05	RELEASED VARIETY	IFAD/UCC	-
551	3153_V1_BOSOMENSIA	CAATGTT	Eastern	BOSOMENSIA	NO	NO	II	1e-05	0.9999	1e-05	1e-05	1e-05	1e-05	1e-05	1e-05	1e-05	1e-05	1e-05	RELEASED VARIETY	IFAD/UCC	-
552	1123_V1_KOOKA	CGATGTGT	Ashanti	KOOKA	NO	NO	II	1e-05	0.9999	1e-05	1e-05	1e-05	1e-05	1e-05	1e-05	1e-05	1e-05	1e-05	RELEASED VARIETY	IFAD/UCC	-
553	3113_V2_FANTI_BANKYE	GATGCAT	Eastern	FANTI_BANKYE	NO	NO	II	1e-05	0.999891	1e-05	1.9e-05	1e-05	1e-05	1e-05	1e-05	1e-05	1e-05	1e-05	RELEASED VARIETY	IFAD/UCC	-
554	1351_V1_BOSOMENSIA	CAGGTAT	Ashanti	BOSOMENSIA	NO	NO	II	1e-05	0.9999	1e-05	1e-05	1e-05	1e-05	1e-05	1e-05	1e-05	1e-05	1e-05	RELEASED VARIETY	IFAD/UCC	-
555	1354_V1_BOSOMENSIA	CGCAT	Ashanti	BOSOMENSIA	NO	NO	II	0.002314	0.99313	1e-05	1.2e-05	1.1e-05	1e-05	1.3e-05	0.004471	1e-05	1e-05	1e-05	RELEASED VARIETY	IFAD/UCC	-
556	1114_V1_BANKYE_TUMTUM	CTAGCT	Ashanti	BANKYE_TUMTUM	NO	NO	II	1e-05	0.9999	1e-05	1e-05	1e-05	1e-05	1e-05	1e-05	1e-05	1e-05	1e-05	RELEASED VARIETY	IFAD/UCC	-
557	3115_V2_FANTI_BANKYE	CTAATGT	Eastern	FANTI_BANKYE	NO	NO	II	1e-05	0.9999	1e-05	1e-05	1e-05	1e-05	1e-05	1e-05	1e-05	1e-05	1e-05	RELEASED VARIETY	IFAD/UCC	-
558	3133_V1_MEYWA	AGTTGGCA	Eastern	MEYWA	NO	NO	II	1e-05	0.9999	1e-05	1e-05	1e-05	1e-05	1e-05	1e-05	1e-05	1e-05	1e-05	RELEASED VARIETY	IFAD/UCC	-
559	3241_V2_ABOSOMNSIA	TGTTAC	Eastern	ABOSOMNSIA	NO	NO	II	1e-05	0.9999	1e-05	1e-05	1e-05	1e-05	1e-05	1e-05	1e-05	1e-05	1e-05	RELEASED VARIETY	IFAD/UCC	-
560	1366_V5_ZZZ	TGACGTA	Ashanti	UNKNOWN	NO	NO	II	1e-05	0.99989	1e-05	1e-05	1e-05	1e-05	1.4e-05	1.3e-05	1e-05	1.4e-05	1e-05	RELEASED VARIETY	IFAD/UCC	-
561	1124_V2_KOOKA	TGCATAGA	Ashanti	KOOKA	NO	NO	II	1e-05	0.999895	1.5e-05	1e-05	1e-05	1e-05	1e-05	1e-05	1e-05	1e-05	1e-05	RELEASED VARIETY	IFAD/UCC	-
562	1355_V2_MAA_YAA	TTGGCA	Ashanti	MAA_YAA	NO	NO	II	1e-05	0.992489	1e-05	1e-05	1e-05	1e-05	1e-05	1e-05	1e-05	0.007421	1e-05	RELEASED VARIETY	IFAD/UCC	-
563	3121_V2_ANKRA	CTATGGA	Eastern	ANKRA	NO	NO	II	1e-05	0.9999	1e-05	1e-05	1e-05	1e-05	1e-05	1e-05	1e-05	1e-05	1e-05	RELEASED VARIETY	IFAD/UCC	-
564	3154_V3_BANKYE_FITAA	ACAGATGA	Eastern	BANKYE_FITAA	NO	NO	II	1e-05	0.9999	1e-05	1e-05	1e-05	1e-05	1e-05	1e-05	1e-05	1e-05	1e-05	RELEASED VARIETY	IFAD/UCC	-
565	1311_V3_WODIEWOHE	AACAGTGA	Ashanti	WODIEWOHE	NO	NO	II	1e-05	0.9999	1e-05	1e-05	1e-05	1e-05	1e-05	1e-05	1e-05	1e-05	1e-05	RELEASED VARIETY	IFAD/UCC	-
566	1123_V2_AGHEAMPONMAA	CATTGAGA	Ashanti	AGHEAMPONMAA	NO	NO	II	1e-05	0.9999	1e-05	1e-05	1e-05	1e-05	1e-05	1e-05	1e-05	1e-05	1e-05	RELEASED VARIETY	IFAD/UCC	-
567	1155_V1_DEBOR	ACAATGGA	Ashanti	DEBOR	NO	NO	II	1e-05	0.9999	1e-05	1e-05	1e-05	1e-05	1e-05	1e-05	1e-05	1e-05	1e-05	RELEASED VARIETY	IFAD/UCC	-
568	3114_V3_FANTI_BANKYE	CGTCA	Eastern	FANTI_BANKYE	NO	NO	II	1.8e-05	0.999889	1.3e-05	1e-05	1e-05	1e-05	1e-05	1e-05	1e-05	1.1e-05	1e-05	RELEASED VARIETY	IFAD/UCC	-
569	1125_V1_KOOKA	GTTACGA	Ashanti	KOOKA	NO	NO	II	1e-05	0.9999	1e-05	1e-05	1e-05	1e-05	1e-05	1e-05	1e-05	1e-05	1e-05	RELEASED VARIETY	IFAD/UCC	-
570	1314_V1_BOSOMENSIA	GATCAGAA	Ashanti	BOSOMENSIA	NO	NO	II	1e-05	0.999877	1.8e-05	1e-05	1.6e-05	1e-05	1.2e-05	1e-05	1e-05	1.7e-05	1e-05	RELEASED VARIETY	IFAD/UCC	-
571	3542_V1_ESI	TGCATAGA	Eastern	ESI	NO	NO	II	1e-05	0.999892	1e-05	1e-05	1e-05	1e-05	1e-05	1e-05	1e-05	1.8e-05	1e-05	RELEASED VARIETY	IFAD/UCC	-
572	3321_V1_FANTI_BANKYE	GATT	Eastern	FANTI_BANKYE	NO	NO	II	1e-05	0.999898	1e-05	1e-05	1e-05	1.2e-05	1e-05	1e-05	1e-05	1e-05	1e-05	RELEASED VARIETY	IFAD/UCC	-
573	3221_V1_TUAKA	CAATAGGA	Eastern	TUAKA	NO	NO	II	1e-05	0.9999	1e-05	1e-05	1e-05	1e-05	1e-05	1e-05	1e-05	1e-05	1e-05	RELEASED VARIETY	IFAD/UCC	-
574	3541_V1_ESI	ACAATGGA	Eastern	ESI	NO	NO	II	1.1e-05	0.999899	1e-05	1e-05	1e-05	1e-05	1e-05	1e-05	1e-05	1e-05	1e-05	RELEASED VARIETY	IFAD/UCC	-
575	3223_V1_ESIABAYAA	CTCCGA	Eastern	ESIABAYAA	NO	NO	II	1e-05	0.99989	1e-05	1e-05	2e-05	1e-05	1e-05	1e-05	1e-05	1e-05	1e-05	RELEASED VARIETY	IFAD/UCC	-
576	3515_V1_MAA_YAA	GGCTAGA	Eastern	MAA_YAA	NO	NO	II	1e-05	0.999886	1e-05	1.4e-05	1e-05	1e-05	1.6e-05	1.3e-05	1e-05	1.1e-05	1e-05	RELEASED VARIETY	IFAD/UCC	-
577	3245_V1_ABOSOMNSIA	ACTCGAGA	Eastern	ABOSOMNSIA	NO	NO	II	1e-05	0.999892	1e-05	1e-05	1e-05	1e-05	1.3e-05	1e-05	1e-05	1.5e-05	1.1e-05	RELEASED VARIETY	IFAD/UCC	-
578	1312_V1_BOSOMENSIA	CTCCGA	Ashanti	BOSOMENSIA	NO	NO	II	1e-05	0.999883	1e-05	1.1e-05	1e-05	1.6e-05	1.9e-05	1e-05	1e-05	1e-05	1e-05	RELEASED VARIETY	IFAD/UCC	-
579	3255_V2_ANKRA	ACAATGGA	Eastern	ANKRA	NO	NO	II	1e-05	0.9999	1e-05	1e-05	1e-05	1e-05	1e-05	1e-05	1e-05	1e-05	1e-05	RELEASED VARIETY	IFAD/UCC	-
580	1111_V2_ESIABAAYEWA	GGCTAGA	Ashanti	ESIABAAYEWA	NO	NO	II	1e-05	0.999899	1e-05	1e-05	1e-05	1e-05	1e-05	1e-05	1e-05	1.1e-05	1e-05	RELEASED VARIETY	IFAD/UCC	-
581	3513_V1_MAA_YAA	ACTCGAGA	Eastern	MAA_YAA	NO	NO	II	1.1e-05	0.99989	1.2e-05	1e-05	1.7e-05	1e-05	1e-05	1e-05	1e-05	1e-05	1e-05	RELEASED VARIETY	IFAD/UCC	-
582	3543_V1_ESI	TTGCAGA	Eastern	ESI	NO	NO	II	1e-05	0.999887	1e-05	1e-05	1e-05	1e-05	1.6e-05	1e-05	1e-05	1.7e-05	1e-05	RELEASED VARIETY	IFAD/UCC	-
583	3525_V1_ESI	GAACGAAT	Eastern	ESI	NO	NO	II	1.1e-05	0.999871	1.6e-05	1e-05	1.9e-05	1e-05	1.4e-05	1.8e-05	1e-05	1e-05	1.1e-05	RELEASED VARIETY	IFAD/UCC	-
584	3652_VN_BANKYE_TUMTUM	TGCAATA	Eastern	BANKYE_TUMTUM	NO	NO	II	1e-05	0.999898	1e-05	1e-05	1.2e-05	1e-05	1e-05	1e-05	1e-05	1e-05	1e-05	RELEASED VARIETY	IFAD/UCC	-
585	1355_V1_BOSOMENSIA	AACGTAGA	Ashanti	BOSOMENSIA	NO	NO	II	0.004954	0.988629	1e-05	1e-05	1e-05	1e-05	1e-05	0.006336	1e-05	1e-05	1e-05	RELEASED VARIETY	IFAD/UCC	-
586	1321_V1_BOSOMENSIA	TCGCA	Ashanti	BOSOMENSIA	NO	NO	II	1e-05	0.9999	1e-05	1e-05	1e-05	1e-05	1e-05	1e-05	1e-05	1e-05	1e-05	RELEASED VARIETY	IFAD/UCC	-
587	3523_V1_ESI	TGACCT	Eastern	ESI	NO	NO	II	1e-05	0.9999	1e-05	1e-05	1e-05	1e-05	1e-05	1e-05	1e-05	1e-05	1e-05	RELEASED VARIETY	IFAD/UCC	-
588	3152_V1_BANKYE_KOOKOO	TGCAATA	Eastern	BANKYE_KOKOO	NO	NO	II	1e-05	0.9999	1e-05	1e-05	1e-05	1e-05	1e-05	1e-05	1e-05	1e-05	1e-05	RELEASED VARIETY	IFAD/UCC	-
589	1131_V1_ESIABAAYEWA	GTTACGA	Ashanti	ESIABAAYEWA	NO	NO	II	1e-05	0.999887	1.3e-05	1e-05	1.8e-05	1.3e-05	1e-05	1e-05	1e-05	1e-05	1e-05	RELEASED VARIETY	IFAD/UCC	-
590	3124_V2_ESIABAYAA	TCAAGTT	Eastern	ESIABAYAA	NO	NO	II	1e-05	0.9999	1e-05	1e-05	1e-05	1e-05	1e-05	1e-05	1e-05	1e-05	1e-05	RELEASED VARIETY	IFAD/UCC	-
591	1121_V1_KOOKA	GCTATAA	Ashanti	KOOKA	NO	NO	II	1e-05	0.9999	1e-05	1e-05	1e-05	1e-05	1e-05	1e-05	1e-05	1e-05	1e-05	RELEASED VARIETY	IFAD/UCC	-
592	3111_V2_BOSOMENSIA	GTGCAAGA	Eastern	BOSOMENSIA	NO	NO	II	1.3e-05	0.993982	1e-05	1e-05	0.005912	1.5e-05	1.5e-05	1.3e-05	1e-05	1e-05	1e-05	RELEASED VARIETY	IFAD/UCC	-
593	3112_V2_AGYARI_BANKYE	TGACTGGT	Eastern	AGYARI_BANKYE	NO	NO	II	1e-05	0.993972	1e-05	1e-05	0.005938	1e-05	1e-05	1e-05	1e-05	1e-05	1e-05	RELEASED VARIETY	IFAD/UCC	-
594	3155_V2_BOSOMENSIA	GCATTGA	Eastern	BOSOMENSIA	NO	NO	II	1e-05	0.999893	1.3e-05	1.4e-05	1e-05	1e-05	1e-05	1e-05	1e-05	1e-05	1e-05	RELEASED VARIETY	IFAD/UCC	-
595	1125_V3_ESIABAAYEWA	TCGCAAGT	Ashanti	ESIABAAYEWA	NO	NO	II	1e-05	0.999884	1e-05	1e-05	1.5e-05	1.4e-05	1.5e-05	1.1e-05	1e-05	1e-05	1.1e-05	RELEASED VARIETY	IFAD/UCC	-
596	3132_V1_MEYWA	CTGAGTGT	Eastern	MEYWA	NO	NO	II	1.8e-05	0.999892	1e-05	1e-05	1e-05	1e-05	1e-05	1e-05	1e-05	1e-05	1e-05	RELEASED VARIETY	IFAD/UCC	-
597	2125_V1_ESIABAYAA	CATTGAGA	Brong Ahafo	ESIABAYAA	NO	NO	II	1e-05	0.9999	1e-05	1e-05	1e-05	1e-05	1e-05	1e-05	1e-05	1e-05	1e-05	RELEASED VARIETY	IFAD/UCC	-
598	2225_V2_ABENWOHA	CATTGAGA	Brong Ahafo	ABENWOHA	NO	NO	II	1e-05	0.999898	1e-05	1e-05	1.2e-05	1e-05	1e-05	1e-05	1e-05	1e-05	1e-05	RELEASED VARIETY	IFAD/UCC	-
599	2641_V1_ABENWOHA	ATCCGGA	Brong Ahafo	ABENWOHA	NO	NO	II	1e-05	0.9999	1e-05	1e-05	1e-05	1e-05	1e-05	1e-05	1e-05	1e-05	1e-05	RELEASED VARIETY	IFAD/UCC	-
600	2655_V1_ABENWOHA	GCATTGA	Brong Ahafo	ABENWOHA	NO	NO	II	1e-05	0.9999	1e-05	1e-05	1e-05	1e-05	1e-05	1e-05	1e-05	1e-05	1e-05	RELEASED VARIETY	IFAD/UCC	-
601	2755_V3_ROSE	TGCAAGAA	Brong Ahafo	ROSE	NO	NO	II	1e-05	0.999898	1e-05	1e-05	1.1e-05	1e-05	1.1e-05	1e-05	1e-05	1e-05	1e-05	RELEASED VARIETY	IFAD/UCC	-
602	2175_V1_ESIABAYAA	TGCATAGA	Brong Ahafo	ESIABAYAA	NO	NO	II	1.7e-05	0.999883	1.2e-05	1e-05	1e-05	1.7e-05	1e-05	1e-05	1e-05	1e-05	1.1e-05	RELEASED VARIETY	IFAD/UCC	-
603	2613_V1_ABENWOHA	TTGGCGGA	Brong Ahafo	ABENWOHA	NO	NO	II	1e-05	0.999885	1e-05	1.6e-05	1.4e-05	1e-05	1.4e-05	1e-05	1e-05	1.1e-05	1e-05	RELEASED VARIETY	IFAD/UCC	-
604	2223_V1_ABENWOHA	GTAACAGA	Brong Ahafo	ABENWOHA	NO	NO	II	1e-05	0.9999	1e-05	1e-05	1e-05	1e-05	1e-05	1e-05	1e-05	1e-05	1e-05	RELEASED VARIETY	IFAD/UCC	-
605	2455_V1_BANKYE_KOKOO	ACTCGAGA	Brong Ahafo	BANKYE_KOKOO	NO	NO	II	1e-05	0.995143	1e-05	1e-05	0.004767	1e-05	1e-05	1e-05	1e-05	1e-05	1e-05	RELEASED VARIETY	IFAD/UCC	-
606	2654_V1_ABENWOHA	ACGTGTA	Brong Ahafo	ABENWOHA	NO	NO	II	1e-05	0.999892	1e-05	1e-05	1.5e-05	1.3e-05	1e-05	1e-05	1e-05	1e-05	1e-05	RELEASED VARIETY	IFAD/UCC	-
607	2462_V2_ASSENE	TGCAAGAA	Brong Ahafo	ASSENE	NO	NO	II	1e-05	0.9999	1e-05	1e-05	1e-05	1e-05	1e-05	1e-05	1e-05	1e-05	1e-05	RELEASED VARIETY	IFAD/UCC	-
608	2211_V1_ABENWOHA	GAACATGA	Brong Ahafo	ABENWOHA	NO	NO	II	1e-05	0.999887	1e-05	1e-05	1.2e-05	1.3e-05	1.2e-05	1.6e-05	1e-05	1e-05	1e-05	RELEASED VARIETY	IFAD/UCC	-
609	2161_V2_ESIABAYAA	ACAATGGA	Brong Ahafo	ESIABAYAA	NO	NO	II	1e-05	0.999893	1e-05	1e-05	1e-05	1e-05	1.4e-05	1e-05	1e-05	1.3e-05	1e-05	RELEASED VARIETY	IFAD/UCC	-
610	2463_V2_ABENWOHA	ACAGATGA	Brong Ahafo	ABENWOHA	NO	NO	II	1e-05	0.9999	1e-05	1e-05	1e-05	1e-05	1e-05	1e-05	1e-05	1e-05	1e-05	RELEASED VARIETY	IFAD/UCC	-
611	1535_V1_ABENWOHA	TTGCAGA	Ashanti	ABENWOHA	NO	NO	II	1.8e-05	0.999878	1e-05	1e-05	1.2e-05	1e-05	1.8e-05	1.3e-05	1e-05	1.2e-05	1e-05	RELEASED VARIETY	IFAD/UCC	-
612	2221_V1_BANKYE_KOKOO	CTTGAGA	Brong Ahafo	BANKYE_KOKOO	NO	NO	II	0.001239	0.998671	1e-05	1e-05	1e-05	1e-05	1e-05	1e-05	1e-05	1e-05	1e-05	RELEASED VARIETY	IFAD/UCC	-
613	2254_V1_BANKYE_KOKOO	CGTCA	Brong Ahafo	BANKYE_KOKOO	NO	NO	II	1e-05	0.999896	1e-05	1e-05	1e-05	1e-05	1e-05	1e-05	1e-05	1.4e-05	1e-05	RELEASED VARIETY	IFAD/UCC	-
614	1413_V1_ESIABAYAA	TAGCGTGT	Ashanti	ESIABAYAA	NO	NO	II	0.005974	0.993936	1e-05	1e-05	1e-05	1e-05	1e-05	1e-05	1e-05	1e-05	1e-05	RELEASED VARIETY	IFAD/UCC	-
615	2133_V2_DEBOR	CGACAGT	Brong Ahafo	DEBOR	NO	NO	II	1e-05	0.994018	0.005892	1e-05	1e-05	1e-05	1e-05	1e-05	1e-05	1e-05	1e-05	RELEASED VARIETY	IFAD/UCC	-
616	2122_V1_ESIABOAME	CTAGTGGT	Brong Ahafo	ESIABOAME	NO	NO	II	1e-05	0.999892	1e-05	1e-05	1.6e-05	1.2e-05	1e-05	1e-05	1e-05	1e-05	1e-05	RELEASED VARIETY	IFAD/UCC	-
617	2165_V1_ESIABAYAA	GATGCAT	Brong Ahafo	ESIABAYAA	NO	NO	II	1e-05	0.999891	1.1e-05	1e-05	1e-05	1e-05	1e-05	1e-05	1e-05	1e-05	1.8e-05	RELEASED VARIETY	IFAD/UCC	-
618	2245_V1_ABENWOHA	TACTGAT	Brong Ahafo	ABENWOHA	NO	NO	II	1e-05	0.9999	1e-05	1e-05	1e-05	1e-05	1e-05	1e-05	1e-05	1e-05	1e-05	RELEASED VARIETY	IFAD/UCC	-
619	2242_V2_ABENWOHA	TGCAGTGT	Brong Ahafo	ABENWOHA	NO	NO	II	1e-05	0.9999	1e-05	1e-05	1e-05	1e-05	1e-05	1e-05	1e-05	1e-05	1e-05	RELEASED VARIETY	IFAD/UCC	-
620	2244_V1_ABENWOHA	GCCTAT	Brong Ahafo	ABENWOHA	NO	NO	II	1e-05	0.999887	2e-05	1e-05	1e-05	1e-05	1.4e-05	1e-05	1e-05	1e-05	1e-05	RELEASED VARIETY	IFAD/UCC	-
621	2615_V1_ABENWOHA	CGATGTGT	Brong Ahafo	ABENWOHA	NO	NO	II	1e-05	0.9999	1e-05	1e-05	1e-05	1e-05	1e-05	1e-05	1e-05	1e-05	1e-05	RELEASED VARIETY	IFAD/UCC	-
622	2162_V1_ESIABAYAA	CTAGCT	Brong Ahafo	ESIABAYAA	NO	NO	II	1e-05	0.99989	1e-05	1e-05	1e-05	1e-05	1.1e-05	1e-05	1e-05	2e-05	1e-05	RELEASED VARIETY	IFAD/UCC	-
623	2662_V1_ABENWOHA	ACGTGTA	Brong Ahafo	ABENWOHA	NO	NO	II	1e-05	0.9999	1e-05	1e-05	1e-05	1e-05	1e-05	1e-05	1e-05	1e-05	1e-05	RELEASED VARIETY	IFAD/UCC	-
624	2173_V1_ESIABAYAA	CAATAGGA	Brong Ahafo	ESIABAYAA	NO	NO	II	1e-05	0.9999	1e-05	1e-05	1e-05	1e-05	1e-05	1e-05	1e-05	1e-05	1e-05	RELEASED VARIETY	IFAD/UCC	-
625	2252_V1_BANKYE_KOKOO	GCCTAT	Brong Ahafo	BANKYE_KOKOO	NO	NO	II	1e-05	0.999887	1.3e-05	1e-05	1.7e-05	1e-05	1e-05	1.1e-05	1e-05	1e-05	1.2e-05	RELEASED VARIETY	IFAD/UCC	-
626	2643_V1_ABENWOHA	ACCGT	Brong Ahafo	ABENWOHA	NO	NO	II	1.8e-05	0.999889	1e-05	1e-05	1e-05	1e-05	1e-05	1e-05	1e-05	1.3e-05	1e-05	RELEASED VARIETY	IFAD/UCC	-
627	2465_V1_ASSENE	TGCAGTGT	Brong Ahafo	ASSENE	NO	NO	II	1e-05	0.999891	1e-05	1e-05	1e-05	1e-05	1.2e-05	1e-05	1e-05	1.7e-05	1e-05	RELEASED VARIETY	IFAD/UCC	-
628	2164_V1_ESIABAYAA	ATCAGTT	Brong Ahafo	ESIABAYAA	NO	NO	II	1e-05	0.9999	1e-05	1e-05	1e-05	1e-05	1e-05	1e-05	1e-05	1e-05	1e-05	RELEASED VARIETY	IFAD/UCC	-
629	2222_V2_ABENWOHA	TGACCT	Brong Ahafo	ABENWOHA	NO	NO	II	1e-05	0.9999	1e-05	1e-05	1e-05	1e-05	1e-05	1e-05	1e-05	1e-05	1e-05	RELEASED VARIETY	IFAD/UCC	-
630	1525_V3_BOSOMENSIA	GCGTAAT	Ashanti	BOSOMENSIA	NO	NO	II	1.7e-05	0.999893	1e-05	1e-05	1e-05	1e-05	1e-05	1e-05	1e-05	1e-05	1e-05	RELEASED VARIETY	IFAD/UCC	-
631	2645_V1_ABENWOHA	TGCATAT	Brong Ahafo	ABENWOHA	NO	NO	II	1e-05	0.9999	1e-05	1e-05	1e-05	1e-05	1e-05	1e-05	1e-05	1e-05	1e-05	RELEASED VARIETY	IFAD/UCC	-
632	2171_V1_ESIABAYAA	CGCCGCAT	Brong Ahafo	ESIABAYAA	NO	NO	II	1e-05	0.9999	1e-05	1e-05	1e-05	1e-05	1e-05	1e-05	1e-05	1e-05	1e-05	RELEASED VARIETY	IFAD/UCC	-
633	2664_V1_ABENWOHA	GTAACAGA	Brong Ahafo	ABENWOHA	NO	NO	II	0.011071	0.976526	0.009275	1e-05	1e-05	1e-05	1e-05	1e-05	1e-05	0.003058	1e-05	RELEASED VARIETY	IFAD/UCC	-
634	2634_V1_ABENWOHA	CTAGCT	Brong Ahafo	ABENWOHA	NO	NO	II	1e-05	0.9999	1e-05	1e-05	1e-05	1e-05	1e-05	1e-05	1e-05	1e-05	1e-05	RELEASED VARIETY	IFAD/UCC	-
635	2172_V1_ESIABAYAA	GTAACAGA	Brong Ahafo	ESIABAYAA	NO	NO	II	1e-05	0.9999	1e-05	1e-05	1e-05	1e-05	1e-05	1e-05	1e-05	1e-05	1e-05	RELEASED VARIETY	IFAD/UCC	-
636	2663_V2_ABENWOHA	GAACATGA	Brong Ahafo	ABENWOHA	NO	NO	II	1e-05	0.9999	1e-05	1e-05	1e-05	1e-05	1e-05	1e-05	1e-05	1e-05	1e-05	RELEASED VARIETY	IFAD/UCC	-
637	1531_V1_ABENWOHA	CTGAGTGT	Ashanti	ABENWOHA	NO	NO	II	0.039899	0.960011	1e-05	1e-05	1e-05	1e-05	1e-05	1e-05	1e-05	1e-05	1e-05	RELEASED VARIETY	IFAD/UCC	-
638	1442_V2_ESIABAYAA	TGACGTA	Ashanti	ESIABAYAA	NO	NO	II	0.007209	0.992701	1e-05	1e-05	1e-05	1e-05	1e-05	1e-05	1e-05	1e-05	1e-05	RELEASED VARIETY	IFAD/UCC	-
639	1266_V2_BOSOMENSIA	TTGCAGA	Ashanti	BOSOMENSIA	NO	NO	II	0.003474	0.986538	1e-05	1e-05	1e-05	1e-05	1e-05	1e-05	1e-05	0.009908	1e-05	RELEASED VARIETY	IFAD/UCC	-
640	1441_V1_ESIABAYAA	AGGCTAGA	Ashanti	ESIABAYAA	NO	NO	II	1e-05	0.999895	1e-05	1e-05	1.4e-05	1e-05	1e-05	1e-05	1e-05	1.1e-05	1e-05	RELEASED VARIETY	IFAD/UCC	-
641	1414_V1_ESIABAYAA	CTCACGGA	Ashanti	ESIABAYAA	NO	NO	II	1e-05	0.9999	1e-05	1e-05	1e-05	1e-05	1e-05	1e-05	1e-05	1e-05	1e-05	RELEASED VARIETY	IFAD/UCC	-
642	1467_V1_ESIABOAME	AGTTGGCA	Ashanti	ESIABOAME	NO	NO	II	1e-05	0.9999	1e-05	1e-05	1e-05	1e-05	1e-05	1e-05	1e-05	1e-05	1e-05	RELEASED VARIETY	IFAD/UCC	-
643	2653_V1_ABENWOHA	AGCTTGGT	Brong Ahafo	ABENWOHA	NO	NO	II	0.026478	0.973422	1e-05	1e-05	1e-05	1e-05	1e-05	2e-05	1e-05	1e-05	1e-05	RELEASED VARIETY	IFAD/UCC	-
644	1211_V3_ACHEMPOMAA	GTCTGAA	Ashanti	ACHEMPOMAA	NO	NO	II	1e-05	0.9999	1e-05	1e-05	1e-05	1e-05	1e-05	1e-05	1e-05	1e-05	1e-05	RELEASED VARIETY	IFAD/UCC	-
645	1423_V2_YEBOWAA	CATTGAGA	Ashanti	YEBOWAA	NO	NO	II	1e-05	0.9999	1e-05	1e-05	1e-05	1e-05	1e-05	1e-05	1e-05	1e-05	1e-05	RELEASED VARIETY	IFAD/UCC	-
646	1444_V2_ESIABAYAA	TACGGTA	Ashanti	ESIABAYAA	NO	NO	II	1e-05	0.9999	1e-05	1e-05	1e-05	1e-05	1e-05	1e-05	1e-05	1e-05	1e-05	RELEASED VARIETY	IFAD/UCC	-
647	1445_V2_ESIABAYAA	TACGGTA	Ashanti	ESIABAYAA	NO	NO	II	1e-05	0.999896	1e-05	1e-05	1e-05	1.2e-05	1e-05	1e-05	1e-05	1.2e-05	1e-05	RELEASED VARIETY	IFAD/UCC	-
648	2642_V1_ABENWOHA	CTTGAGA	Brong Ahafo	ABENWOHA	NO	NO	II	1e-05	0.987591	1e-05	1e-05	1e-05	1e-05	1e-05	1e-05	1e-05	0.012319	1e-05	RELEASED VARIETY	IFAD/UCC	-
649	1245_V2_DEBOR	TGTGCAA	Ashanti	DEBOR	NO	NO	II	1e-05	0.987078	1e-05	1e-05	1e-05	1e-05	1e-05	1e-05	1e-05	0.012832	1e-05	RELEASED VARIETY	IFAD/UCC	-
650	1466_V1_DEBOR	GTCTGAA	Ashanti	DEBOR	NO	NO	II	1e-05	0.999895	1e-05	1e-05	1e-05	1e-05	1e-05	1e-05	1e-05	1.5e-05	1e-05	RELEASED VARIETY	IFAD/UCC	-
651	1215_V1_DEBOR	ATCCGGA	Ashanti	DEBOR	NO	NO	II	1e-05	0.999894	1e-05	1e-05	1e-05	1e-05	1e-05	1e-05	1e-05	1.6e-05	1e-05	RELEASED VARIETY	IFAD/UCC	-
652	1269_V2_DEBOR	TCGCA	Ashanti	DEBOR	NO	NO	II	1.1e-05	0.999896	1.1e-05	1e-05	1e-05	1e-05	1.3e-05	1e-05	1e-05	1e-05	1e-05	RELEASED VARIETY	IFAD/UCC	-
653	1422_V2_YEBOWAA	TGCAAGAA	Ashanti	YEBOWAA	NO	NO	II	1e-05	0.9999	1e-05	1e-05	1e-05	1e-05	1e-05	1e-05	1e-05	1e-05	1e-05	RELEASED VARIETY	IFAD/UCC	-
654	1534_V1_BOSOMENSIA	GTGCAAGA	Ashanti	BOSOMENSIA	NO	NO	II	1e-05	0.9999	1e-05	1e-05	1e-05	1e-05	1e-05	1e-05	1e-05	1e-05	1e-05	RELEASED VARIETY	IFAD/UCC	-
655	1415_V1_ESIABAYAA	GCCTAT	Ashanti	ESIABAYAA	NO	NO	II	1e-05	0.999898	1.2e-05	1e-05	1e-05	1e-05	1e-05	1e-05	1e-05	1e-05	1e-05	RELEASED VARIETY	IFAD/UCC	-
656	1469_V2_ESIABOAME	GCGGATGT	Ashanti	ESIABOAME	NO	NO	II	1e-05	0.999892	1.1e-05	1e-05	1e-05	1e-05	1.4e-05	1.3e-05	1e-05	1e-05	1e-05	RELEASED VARIETY	IFAD/UCC	-
657	2665_V1_ABENWOHA	TCGCAAGT	Brong Ahafo	ABENWOHA	NO	NO	II	1e-05	0.99025	0.00966	1e-05	1e-05	1e-05	1e-05	1e-05	1e-05	1e-05	1e-05	RELEASED VARIETY	IFAD/UCC	-
658	1369_V1_AHANTA	CTAGTGGT	Ashanti	AHANTA	NO	NO	VIII	1e-05	1e-05	1e-05	1e-05	1e-05	1e-05	1e-05	0.9999	1e-05	1e-05	1e-05	RELEASED VARIETY	BANKYE_BRONI	-
659	UCC20001_464	CAATAGGA	CSIR-CRI collection	UCC20001_464	YES	NO	VIII	1e-05	1e-05	1e-05	1e-05	1e-05	1e-05	1e-05	0.9999	1e-05	1e-05	1e-05	RELEASED VARIETY	BANKYE_BRONI	-
660	UCC20001_464	GCTAGTGT	CSIR-CRI collection	UCC20001_464	YES	NO	VIII	1e-05	1e-05	1e-05	1e-05	1e-05	1e-05	1e-05	0.9999	1e-05	1e-05	1e-05	RELEASED VARIETY	BANKYE_BRONI	-
661	1360_V1_AHANTA	TGACTGGT	Ashanti	AHANTA	NO	NO	VIII	1e-05	1e-05	1e-05	1e-05	1e-05	1e-05	1e-05	0.9999	1e-05	1e-05	1e-05	RELEASED VARIETY	BANKYE_BRONI	-
662	3241_V1_BANKYE_SANTOM	TCAAGTT	Eastern	BANKYE_SANTOM	NO	NO	VIII	1e-05	1e-05	1e-05	1e-05	1e-05	1e-05	1e-05	0.9999	1e-05	1e-05	1e-05	RELEASED VARIETY	BANKYE_BRONI	-
663	3714_V3_BANKYE_AKETE	TGTTAC	Eastern	BANKYE_AKETE	NO	NO	VIII	1e-05	1e-05	1e-05	1e-05	1e-05	1e-05	1e-05	0.9999	1e-05	1e-05	1e-05	RELEASED VARIETY	BANKYE_BRONI	-
664	1367_V4_AHANTA	AATCGTT	Ashanti	AHANTA	NO	NO	VIII	0.000449	1e-05	1e-05	1e-05	1e-05	1e-05	1e-05	0.999461	1e-05	1e-05	1e-05	RELEASED VARIETY	BANKYE_BRONI	-
665	3752_V2_HALLELUYAH	ACTCGAGA	Eastern	HALLELUYAH	NO	NO	VIII	1e-05	1e-05	1e-05	1e-05	1e-05	1e-05	1e-05	0.9999	1e-05	1e-05	1e-05	RELEASED VARIETY	BANKYE_BRONI	-
666	1366_V2_AHANTA_BANKYE	GATGTC	Ashanti	AHANTA_BANKYE	NO	NO	VIII	1e-05	1e-05	1e-05	1e-05	1e-05	1e-05	1e-05	0.9999	1e-05	1e-05	1e-05	RELEASED VARIETY	BANKYE_BRONI	-
667	3254_V2_SANTOM_BANKYE	TTGCAGA	Eastern	SANTOM_BANKYE	NO	NO	VIII	1e-05	1e-05	1e-05	1e-05	1e-05	1e-05	1e-05	0.9999	1e-05	1e-05	1e-05	RELEASED VARIETY	BANKYE_BRONI	-
668	2125_V2_BOSOMENSIA	AGTTGGCA	Brong Ahafo	BOSOMENSIA	NO	NO	VIII	1e-05	1e-05	1e-05	1e-05	1e-05	1e-05	1e-05	0.9999	1e-05	1e-05	1e-05	RELEASED VARIETY	BANKYE_BRONI	-
669	3265_V2_BANKYE_POLE_TINTIN	CGTATGGT	Eastern	BANKYE_POLE_TINTIN	NO	NO	VIII	1e-05	1e-05	1e-05	1e-05	1e-05	1e-05	1e-05	0.9999	1e-05	1e-05	1e-05	RELEASED VARIETY	BANKYE_BRONI	-
670	BANKYE_BRONI	AACTTGT	CSIR-CRI collection	BANKYE_BRONI	YES	YES	VIII	1e-05	1e-05	1e-05	1e-05	1e-05	1e-05	1e-05	0.9999	1e-05	1e-05	1e-05	RELEASED VARIETY	BANKYE_BRONI	-
671	1369_VII_AHANTA_1	TGCAAGAA	Ashanti	AHANTA	NO	NO	VIII	1e-05	1e-05	1e-05	1e-05	1e-05	1e-05	1e-05	0.9999	1e-05	1e-05	1e-05	RELEASED VARIETY	BANKYE_BRONI	-
672	1345_V4_BOSOMENSIA	CTATGGA	Ashanti	BOSOMENSIA	NO	NO	VIII	1e-05	1e-05	1e-05	1e-05	1e-05	1e-05	1e-05	0.9999	1e-05	1e-05	1e-05	RELEASED VARIETY	BANKYE_BRONI	-
673	2763_V2_KWEKU	TTGGCGGA	Brong Ahafo	KWEKU	NO	NO	VIII	1e-05	1e-05	1e-05	1e-05	1e-05	1e-05	1e-05	0.9999	1e-05	1e-05	1e-05	RELEASED VARIETY	BANKYE_BRONI	-
674	3642_V1_MPOHOR	GAACATGA	Eastern	MPOHOR	NO	NO	VIII	1e-05	1e-05	1e-05	1e-05	1e-05	1e-05	1e-05	0.9999	1e-05	1e-05	1e-05	RELEASED VARIETY	BANKYE_BRONI	-
675	3265_V1_BANKYE_FITAA	GGAGCTGT	Eastern	BANKYE_FITAA	NO	NO	VIII	1e-05	1e-05	1e-05	1e-05	1e-05	1e-05	1e-05	0.9999	1e-05	1e-05	1e-05	RELEASED VARIETY	BANKYE_BRONI	-
676	3645_V2_MPOHOR	GTCGATA	Eastern	MPOHOR	NO	NO	VIII	1e-05	1e-05	1e-05	1e-05	1e-05	1e-05	1e-05	0.9999	1e-05	1e-05	1e-05	RELEASED VARIETY	BANKYE_BRONI	-
677	3643_V2_NZEMA_BANKYE	TGCAGTGT	Eastern	NZEMA_BANKYE	NO	NO	VIII	0.024953	1e-05	1e-05	1e-05	1e-05	1e-05	1.4e-05	0.974953	1e-05	1e-05	1e-05	RELEASED VARIETY	BANKYE_BRONI	-
678	3361_V2_NTROMO	ACTATGT	Eastern	NTROMO	NO	NO	VIII	1e-05	1e-05	1e-05	1e-05	1e-05	1e-05	1e-05	0.9999	1e-05	1e-05	1e-05	RELEASED VARIETY	BANKYE_BRONI	-
679	3644_V2_BANKYE_FITAA	AGTGGC	Eastern	BANKYE_FITAA	NO	NO	VIII	1e-05	1e-05	1e-05	1e-05	1e-05	1e-05	1e-05	0.9999	1e-05	1e-05	1e-05	RELEASED VARIETY	BANKYE_BRONI	-
680	3243_V1_BANKYE_SANTOM	TCGCAAGT	Eastern	BANKYE_SANTOM	NO	NO	VIII	1e-05	1e-05	1e-05	1e-05	1e-05	1e-05	1e-05	0.9999	1e-05	1e-05	1e-05	RELEASED VARIETY	BANKYE_BRONI	-
681	3641_V1_MPOHOR	ACCGT	Eastern	MPOHOR	NO	NO	VIII	1e-05	1e-05	1e-05	1e-05	1e-05	1e-05	1e-05	0.9999	1e-05	1e-05	1e-05	RELEASED VARIETY	BANKYE_BRONI	-
682	BANKYE_BRONI	TACTGAT	CSIR-CRI collection	BANKYE_BRONI	YES	YES	VIII	1e-05	1e-05	1e-05	1e-05	1e-05	1e-05	1e-05	0.9999	1e-05	1e-05	1e-05	RELEASED VARIETY	BANKYE_BRONI	-
683	ESIABAYAA	TCAGTAT	NA	ESIABAYAA	NO	NO	XI	1e-05	1e-05	1e-05	1e-05	1e-05	1e-05	1e-05	1e-05	1e-05	1e-05	0.9999	NOT IN LIBRARY	-	AMPOMAA
684	1366_V3_ESIABAYAA	CGTGAAT	Ashanti	ESIABAYAA	NO	NO	XI	1e-05	1e-05	1e-05	1e-05	1e-05	1e-05	1e-05	1e-05	1e-05	1e-05	0.9999	NOT IN LIBRARY	-	AMPOMAA
685	3245_V2_AMENFI	CGATGTGT	Eastern	AMENFI	NO	NO	XI	1e-05	1e-05	1e-05	1e-05	1e-05	1e-05	1e-05	1e-05	1e-05	1.1e-05	0.999899	NOT IN LIBRARY	-	AMPOMAA
686	3315_V1_AMAPOMAA	CATTGAGA	Eastern	AMAPOMAA	NO	NO	XI	1.8e-05	2e-05	1e-05	1e-05	1e-05	1e-05	1e-05	1e-05	1e-05	1.7e-05	0.999876	NOT IN LIBRARY	-	AMPOMAA
687	3314_V2_TUAKA	AATACGGA	Eastern	TUAKA	NO	NO	XI	1e-05	1e-05	1e-05	1e-05	1e-05	1e-05	1e-05	1e-05	1e-05	1e-05	0.9999	NOT IN LIBRARY	-	AMPOMAA
688	3334_V2_AMAPOMAA	ACGTGTA	Eastern	AMAPOMAA	NO	NO	XI	1.5e-05	1.3e-05	1e-05	1e-05	1e-05	1e-05	1e-05	1e-05	1e-05	1e-05	0.999891	NOT IN LIBRARY	-	AMPOMAA
689	1466_V3_BANKYE_BOADIE	CAATAGGA	Ashanti	BANKYE_BOADIE	NO	NO	XI	1.1e-05	1e-05	1e-05	1e-05	1e-05	1e-05	1.9e-05	1e-05	1e-05	1.6e-05	0.999884	NOT IN LIBRARY	-	AMPOMAA
690	2145_V3_BOSOMENSIA	TGTGCAA	Brong Ahafo	BOSOMENSIA	NO	NO	XI	1.8e-05	1e-05	1.6e-05	1e-05	1e-05	1e-05	1e-05	1e-05	1e-05	1.6e-05	0.99988	NOT IN LIBRARY	-	AMPOMAA
691	3331_V2_AMAPOMAA	TCATAGT	Eastern	AMAPOMAA	NO	NO	XI	1e-05	1.4e-05	1e-05	1e-05	1e-05	1e-05	1e-05	1e-05	1e-05	1e-05	0.999896	NOT IN LIBRARY	-	AMPOMAA
692	3323_VII_AMAPOMAA_1	TATACGT	Eastern	AMAPOMAA	NO	NO	XI	1e-05	1e-05	1e-05	1e-05	1e-05	1e-05	1e-05	1e-05	1e-05	1e-05	0.9999	NOT IN LIBRARY	-	AMPOMAA
693	3623_V1_BANKYE_FITAA	TCAGTAT	Eastern	BANKYE_FITAA	NO	NO	XI	1.9e-05	1e-05	1e-05	1.4e-05	1e-05	1e-05	1e-05	1.1e-05	1e-05	1e-05	0.999886	NOT IN LIBRARY	-	AMPOMAA
694	3135_V2_BANKYE_FITAA	AGGCTAGA	Eastern	BANKYE_FITAA	NO	NO	IX	1e-05	0.051175	0.042755	1e-05	1e-05	1e-05	1e-05	1e-05	0.90599	1e-05	1e-05	LANDRACE	-	GBEZEH
695	3553_V2_GBEZEH	TGCAATA	Eastern	GBEZEH	NO	NO	IX	1e-05	0.043376	0.033973	1e-05	0.006872	1e-05	1e-05	1e-05	0.915709	1e-05	1e-05	LANDRACE	-	GBEZEH
696	3533_V2_GBEZEH	CAATAGGA	Eastern	GBEZEH	NO	NO	IX	1e-05	0.036829	0.038345	1e-05	0.00814	1e-05	1e-05	1e-05	0.916616	1e-05	1e-05	LANDRACE	-	GBEZEH
697	3555_V1_GBEZEH	GGAGCTGT	Eastern	GBEZEH	NO	NO	IX	1e-05	0.043123	0.029026	1e-05	1e-05	1e-05	1e-05	1e-05	0.927772	1e-05	1e-05	LANDRACE	-	GBEZEH
698	3554_V2_GBEZEH	ACTATGT	Eastern	GBEZEH	NO	NO	IX	1e-05	0.039903	0.033294	1e-05	1e-05	1e-05	1e-05	1e-05	0.926723	1e-05	1e-05	LANDRACE	-	GBEZEH
699	3534_V2_GBEZEH	GCTAGTGT	Eastern	GBEZEH	NO	NO	IX	1e-05	0.055372	0.033343	1e-05	1e-05	1e-05	1e-05	1e-05	0.911205	1e-05	1e-05	LANDRACE	-	GBEZEH
700	3731_V1_BOSOMENSIA	TACGGTA	Eastern	BOSOMENSIA	NO	NO	IX	1e-05	0.03736	0.028862	1e-05	1e-05	1e-05	1e-05	1e-05	0.933698	1e-05	1e-05	LANDRACE	-	GBEZEH
701	3552_V2_GBEZEH	GAACATGA	Eastern	GBEZEH	NO	NO	IX	1e-05	0.0459	0.041781	1e-05	0.004756	1e-05	1e-05	1e-05	0.907493	1e-05	1e-05	LANDRACE	-	GBEZEH
702	3732_V1_KATAWERE	TGCAAGAA	Eastern	KATAWERE	NO	NO	IX	1e-05	0.040617	0.044497	1e-05	1e-05	1e-05	1e-05	1e-05	0.914806	1e-05	1e-05	LANDRACE	-	GBEZEH
703	3535_V2_GBEZEH	TGTTAC	Eastern	GBEZEH	NO	NO	IX	1e-05	0.039266	0.040367	1e-05	0.00561	1e-05	1e-05	1e-05	0.914687	1e-05	1e-05	LANDRACE	-	GBEZEH
704	3735_V2_MEKUTSOKHI	AACAGTGA	Eastern	MEKUTSOKHI	NO	NO	IX	1e-05	0.044491	0.034264	1e-05	0.021039	1e-05	1e-05	1e-05	0.900136	1e-05	1e-05	LANDRACE	-	GBEZEH
705	2341_V3_MACCA	TAGCGTGT	Brong Ahafo	MACCA	NO	NO	IX	1e-05	0.015104	1e-05	1e-05	0.015933	0.002919	1e-05	1e-05	0.917187	0.048132	0.000675	LANDRACE	-	GBEZEH
706	2363_V5_GBWEDE	GTCGATA	Brong Ahafo	GBWEDE	NO	NO	IX	1e-05	0.021602	1e-05	1e-05	0.004676	1e-05	1e-05	1e-05	0.935666	0.036148	0.001848	LANDRACE	-	GBEZEH
707	3782_V1_ANKRA	TCAAGTT	Eastern	ANKRA	NO	NO	Admix.VI	0.155587	0.097042	0.007178	1e-05	1e-05	0.522558	0.012286	1e-05	0.092205	0.06216	0.050954	NOT IN LIBRARY	-	-
708	3144_V2_ANKRA	AGCATT	Eastern	ANKRA	NO	NO	Admix.VI	0.099925	0.125221	0.017224	1e-05	0.000575	0.545885	0.010103	1e-05	0.079126	0.077282	0.044639	NOT IN LIBRARY	-	-
709	3712_V12_BANKYE_BOADIE_2	AATACGGA	Eastern	BANKYE_BOADIE	NO	NO	Admix.VI	0.12223	0.111018	0.011138	1e-05	0.016838	0.541535	0.006687	1e-05	0.085903	0.059415	0.045216	NOT IN LIBRARY	-	-
710	3252_VII_BANKYE_FUFUO	GTACGTGT	Eastern	BANKYE_FUFUO	NO	NO	Admix.VI	0.086303	0.103059	1e-05	1e-05	1e-05	0.558978	1e-05	1e-05	0.067423	0.088731	0.095456	NOT IN LIBRARY	-	-
711	1368_V4_PAA_MAAME	ACTCGAGA	Ashanti	PAA_MAAME	NO	NO	Admix.VI	0.083966	1e-05	1e-05	1e-05	1e-05	0.55063	0.043368	0.218008	1e-05	0.103967	1e-05	NOT IN LIBRARY	-	-
712	1322_V3_KUFFOUR	AATACGGA	Ashanti	KUFFOUR	NO	NO	Admix.VI	0.089359	1e-05	0.051464	1e-05	0.061446	0.516169	1e-05	1e-05	0.259688	0.021824	1e-05	NOT IN LIBRARY	-	-
713	1514_V2_ITALY	ACAGATGA	Ashanti	ITALY	NO	NO	Admix.VI	1e-05	0.108375	0.026273	1e-05	1e-05	0.865266	1.6e-05	1e-05	1e-05	1e-05	1e-05	NOT IN LIBRARY	-	-
714	3534_V1_MEDUMAKO	GTCGATA	Eastern	MEDUMEKU	NO	NO	Admix.VI	1e-05	1e-05	1e-05	1e-05	0.479362	0.520548	1e-05	1e-05	1e-05	1e-05	1e-05	NOT IN LIBRARY	-	-
715	2453_V1_ABENWOHA	TATACGT	Brong Ahafo	ABENWOHA	NO	NO	Admix.VI	1e-05	0.042845	1e-05	1e-05	0.455552	0.501523	1e-05	1e-05	1e-05	1e-05	1e-05	NOT IN LIBRARY	-	-
716	3424_V2_BANKYE_BOADIE	ATCAGTT	Eastern	BANKYE_BOADIE	NO	NO	Admix.VI	0.048477	1e-05	4.4e-05	1e-05	0.356324	0.513301	1e-05	1e-05	0.047297	1e-05	0.034506	NOT IN LIBRARY	-	-
717	3544_V2_TUAKA	GTCTGAA	Eastern	TUAKA	NO	NO	Admix.VI	0.085281	1e-05	1e-05	1.7e-05	0.409728	0.504904	1e-05	1e-05	1e-05	1e-05	1e-05	NOT IN LIBRARY	-	-
718	3651_V1_BANKYE_TUMTUM	AGTTGGCA	Eastern	BANKYE_TUMTUM	NO	NO	Admix.VI	1e-05	1e-05	1e-05	1.3e-05	0.426489	0.573417	1e-05	1e-05	1e-05	1e-05	1e-05	NOT IN LIBRARY	-	-
719	2363_V4_AKWADAA_BEFORO	GGAGCTGT	Brong Ahafo	AKWADAA_BEFORO	NO	NO	Admix.VI	1e-05	0.105597	0.026246	1.7e-05	1e-05	0.648304	0.024487	1e-05	0.169862	0.025446	1e-05	NOT IN LIBRARY	-	-
720	2364_V2_AKWADAA_BEFORO	CAGTTGA	Brong Ahafo	AKWADAA_BEFORO	NO	NO	Admix.VI	1e-05	0.106899	0.032696	1e-05	1e-05	0.643677	0.03049	1e-05	0.158713	0.027476	1e-05	NOT IN LIBRARY	-	-
721	3615_V2_KPETE	GTAACAGA	Eastern	KPETE	NO	NO	Admix.VI	1e-05	0.061308	0.022941	1e-05	0.006101	0.589827	1e-05	1e-05	0.147773	0.025553	0.146456	NOT IN LIBRARY	-	-
722	2212_V2_BANKYE_FUFUO	TTGCAGA	Brong Ahafo	BANKYE_FUFUO	NO	NO	Admix.VI	1.3e-05	0.010032	0.075897	1e-05	0.011073	0.583271	0.020966	1e-05	0.097639	0.055129	0.145959	NOT IN LIBRARY	-	-
723	3612_V2_BESRE	CGCCGCAT	Eastern	BESRE	NO	NO	Admix.VI	0.095667	0.025042	1e-05	1e-05	0.032146	0.517497	0.039175	0.2171	1e-05	0.073334	1e-05	NOT IN LIBRARY	-	-
724	3445_V2_EFUAABEYEME	ATCCGGA	Eastern	EFUAABEYEME	NO	NO	Admix.VI	0.126928	1e-05	0.000658	1e-05	0.016295	0.553745	3e-05	0.202882	0.002707	0.031815	0.06492	NOT IN LIBRARY	-	-
725	3781_V3_BANKYE_KOOKOO	ACTATGT	Eastern	BANKYE_KOKOO	NO	NO	Admix.VI	0.051124	0.052149	1e-05	1e-05	0.033496	0.549071	0.061204	0.224263	0.011468	1e-05	0.017195	NOT IN LIBRARY	-	-
726	3255_V1_SANTOM_BANKYE	ACGTAAGA	Eastern	SANTOM_BANKYE	NO	NO	Admix.VI	0.137548	0.057631	1e-05	1e-05	1e-05	0.575607	1e-05	0.229143	1e-05	1e-05	1e-05	NOT IN LIBRARY	-	-
727	3255_V3_TUAKA	AGGC	Eastern	TUAKA	NO	NO	Admix.VI	0.129953	0.058489	1e-05	1e-05	1e-05	0.585522	1e-05	0.225967	1e-05	1e-05	1e-05	NOT IN LIBRARY	-	-
728	1314_V2_BANKYE_POLE	GCGTAAT	Ashanti	BANKYE_POLE	NO	NO	Admix.VI	1e-05	0.494468	1e-05	1e-05	1e-05	0.505442	1e-05	1e-05	1e-05	1e-05	1e-05	NOT IN LIBRARY	-	-
729	3644_V3_UNKNOWN	ATCCGGA	Eastern	UNKNOWN	NO	NO	Admix.VI	0.028614	1e-05	1e-05	1e-05	1e-05	0.537642	0.04105	0.367702	1e-05	0.024932	1e-05	NOT IN LIBRARY	-	-
730	3145_V3_BANKYE_FITAA	CAGTTGA	Eastern	BANKYE_FITAA	NO	NO	Admix.VI	1e-05	1e-05	1e-05	1e-05	1e-05	0.546557	1e-05	0.453353	1e-05	1e-05	1e-05	NOT IN LIBRARY	-	-
731	3425_V2_AUNTIE_BEA	ATCGTAT	Eastern	AUNTIE_BEA	NO	NO	Admix.VI	1e-05	1e-05	1e-05	1e-05	1e-05	0.521733	0.057984	0.420204	1e-05	1e-05	1e-05	NOT IN LIBRARY	-	-
732	3121_V3_BANKYE_FITAA	GTCGATA	Eastern	BANKYE_FITAA	NO	NO	Admix.VI	1e-05	0.030305	1e-05	1e-05	1e-05	0.516029	0.13315	0.317877	1e-05	0.002579	1e-05	NOT IN LIBRARY	-	-
733	1368_V5_KOFI_SAMMY	GGAGCTGT	Ashanti	KOFI_SAMMY	NO	NO	Admix.VI	1e-05	0.022492	1e-05	1e-05	1e-05	0.524209	0.094974	0.239866	0.102869	0.015539	1e-05	NOT IN LIBRARY	-	-
734	3842_V2_AFRAM_PLAINS	TGCATAT	Eastern	AFRAM_PLAINS	NO	NO	Admix.VI	0.40593	0.04302	1e-05	1e-05	1e-05	0.515828	1e-05	1e-05	1e-05	0.035151	1e-05	NOT IN LIBRARY	-	-
735	3845_V1_AFRAM_PLAINS	ACAAGAGT	Eastern	AFRAM_PLAINS	NO	NO	Admix.VI	0.411093	0.033242	1e-05	1e-05	1e-05	0.501222	1e-05	1e-05	1e-05	0.054373	1e-05	NOT IN LIBRARY	-	-
736	3713_V3_BAMPOO_AHABAN	ATCGTAT	Eastern	BAMPOO_AHABAN	NO	NO	Admix.VI	0.11316	1e-05	0.006526	1e-05	0.045022	0.601047	1e-05	1e-05	0.131428	0.022271	0.080507	NOT IN LIBRARY	-	-
737	3764_V1_PAMPRO_BANKYE	GCGTAAT	Eastern	PAMPRO_BANKYE	NO	NO	Admix.VI	0.108806	1e-05	0.002492	1e-05	0.037833	0.602971	1e-05	1e-05	0.125611	0.022273	0.099973	NOT IN LIBRARY	-	-
738	3152_V2_BANKYE_FITAA	ACAATGGA	Eastern	BANKYE_FITAA	NO	NO	Admix.VI	1.1e-05	1.3e-05	1.1e-05	1e-05	1.3e-05	0.502455	1.2e-05	1e-05	1e-05	1e-05	0.497446	NOT IN LIBRARY	-	-
739	3251_V2_ABOSOMNSIA	ACAGATGA	Eastern	ABOSOMNSIA	NO	NO	Admix.VI	1e-05	1e-05	1e-05	1e-05	1e-05	0.50598	1e-05	1e-05	1e-05	1e-05	0.49393	NOT IN LIBRARY	-	-
740	2421_V2_BOKENTENMA	TCATAGT	Brong Ahafo	BOKENTENMA	NO	NO	Admix.III	1e-05	1e-05	0.502929	1.6e-05	0.496971	1e-05	1.4e-05	1e-05	1e-05	1e-05	1e-05	NOT IN LIBRARY	-	-
741	3751_V5_AGRIC	GATGTC	Eastern	AGRIC	NO	NO	Admix.III	1e-05	1e-05	0.527588	0.177568	1e-05	1e-05	1e-05	1e-05	1e-05	1e-05	0.294763	RELEASED VARIETY	TEKBANKYE	-
742	BANKYE_HEMAA	ACAAGAGT	CSIR-CRI collection	BANKYE_HEMAA	YES	NO	Admix.III	1e-05	1e-05	0.531789	0.176939	1e-05	1e-05	1e-05	1e-05	1e-05	1e-05	0.291191	RELEASED VARIETY	TEKBANKYE	-
743	2161_V3_BANKYE_HEMAA	CTAGTGGT	Brong Ahafo	BANKYE_HEMAA	NO	NO	Admix.III	1e-05	1e-05	0.524094	0.177041	1e-05	1e-05	1e-05	1e-05	1e-05	1e-05	0.298785	RELEASED VARIETY	TEKBANKYE	-
744	1554_V3_AGRIC_BANKYE	TTACGAT	Ashanti	AGRIC_BANKYE	NO	NO	Admix.III	1e-05	1e-05	0.537723	0.167284	1e-05	1e-05	1e-05	1e-05	1e-05	1e-05	0.294913	RELEASED VARIETY	TEKBANKYE	-
745	2735_V1_AGRIC	TCGCAAGT	Brong Ahafo	AGRIC	NO	NO	Admix.III	1e-05	1e-05	0.533337	0.170359	1e-05	1e-05	1e-05	1e-05	1e-05	1e-05	0.296224	RELEASED VARIETY	TEKBANKYE	-
746	2761_V2_AGRIC	TGACCT	Brong Ahafo	AGRIC	NO	NO	Admix.III	1e-05	1e-05	0.53072	0.16965	1e-05	1e-05	1e-05	1e-05	1e-05	1e-05	0.29955	RELEASED VARIETY	TEKBANKYE	-
747	2733_V1_AGRIC	ATCAGTT	Brong Ahafo	AGRIC	NO	NO	Admix.III	1e-05	1e-05	0.536869	0.164799	1e-05	1e-05	1e-05	1e-05	1e-05	1e-05	0.298252	RELEASED VARIETY	TEKBANKYE	-
748	2632_V1_BANKYE_HEMAA	CGTGAAT	Brong Ahafo	BANKYE_HEMAA	NO	NO	Admix.III	1e-05	1e-05	0.540442	0.165932	1e-05	1e-05	1e-05	1e-05	1e-05	1e-05	0.293546	RELEASED VARIETY	TEKBANKYE	-
749	2741_V1_AGRIC	GATGTC	Brong Ahafo	AGRIC	NO	NO	Admix.III	1e-05	1e-05	0.53128	0.167587	1e-05	1e-05	1e-05	1e-05	1e-05	1e-05	0.301053	RELEASED VARIETY	TEKBANKYE	-
750	2731_V2_AGRIC	TACGGTA	Brong Ahafo	AGRIC	NO	NO	Admix.III	1e-05	1e-05	0.532695	0.170851	1e-05	1e-05	1e-05	1e-05	1e-05	1e-05	0.296374	RELEASED VARIETY	TEKBANKYE	-
751	2631_V1_BANKYE_HEMAA	CATTGAGA	Brong Ahafo	BANKYE_HEMAA	NO	NO	Admix.III	1e-05	1e-05	0.531679	0.170216	1e-05	1e-05	1e-05	1e-05	1e-05	1e-05	0.298025	RELEASED VARIETY	TEKBANKYE	-
752	3341_V2_AGRIC	AACGTAGA	Eastern	AGRIC	NO	NO	Admix.III	1e-05	1e-05	0.528329	0.172146	1e-05	1e-05	1e-05	1e-05	1e-05	1e-05	0.299445	RELEASED VARIETY	TEKBANKYE	-
753	1153_V2_AFRIFA	TTGCAC	Ashanti	AFRIFA	NO	NO	Admix.III	1e-05	1e-05	0.541048	0.168801	1e-05	1e-05	1e-05	1e-05	1e-05	1e-05	0.290071	RELEASED VARIETY	TEKBANKYE	-
754	BANKYE_HEMAA	TCATAGT	CSIR-CRI collection	BANKYE_HEMAA	YES	NO	Admix.III	1e-05	1e-05	0.534921	0.178577	1e-05	1e-05	1e-05	1e-05	1e-05	1e-05	0.286422	RELEASED VARIETY	TEKBANKYE	-
755	TEKBANKYE	TAGCGTGT	CSIR-CRI collection	TEKBANKYE	YES	YES	Admix.III	1e-05	1e-05	0.523124	0.175042	1e-05	1e-05	1e-05	1e-05	1e-05	1e-05	0.301755	RELEASED VARIETY	TEKBANKYE	-
756	TEKBANKYE	GTAACAGA	CSIR-CRI collection	TEKBANKYE	YES	YES	Admix.III	1e-05	1e-05	0.522373	0.179105	1e-05	1e-05	1e-05	1e-05	1e-05	1e-05	0.298441	RELEASED VARIETY	TEKBANKYE	-
757	2773_V1_KUFFOUR_BANKYE	AGGC	Brong Ahafo	KUFFOUR_BANKYE	NO	NO	Admix.III	1e-05	1e-05	0.893258	1e-05	0.106652	1e-05	1e-05	1e-05	1e-05	1e-05	1e-05	NOT IN LIBRARY	-	-
758	2453_V2_AFIA_KOKOO	ACGTAAGA	Brong Ahafo	AFIA_KOKOO	NO	NO	Admix.III	1e-05	0.108833	0.89107	1e-05	1e-05	1.7e-05	1e-05	1e-05	1e-05	1e-05	1e-05	NOT IN LIBRARY	-	-
759	DOKU_DUADE	CTAGTGGT	CSIR-CRI collection	DOKU_DUADE	YES	YES	Admix.III	1e-05	0.08021	0.526297	0.354237	1e-05	1e-05	1e-05	0.013298	0.025896	1.2e-05	1e-05	RELEASED VARIETY	DOKU_DUADE	-
760	DOKU_DUADE	CGATGTGT	CSIR-CRI collection	DOKU_DUADE	YES	YES	Admix.III	1e-05	0.071914	0.511096	0.349381	1e-05	1e-05	1e-05	0.028241	0.039308	1e-05	1e-05	RELEASED VARIETY	DOKU_DUADE	-
761	2735_V2_AGRIC	CGCCGCAT	Brong Ahafo	AGRIC	NO	NO	Admix.III	0.002975	0.083501	0.515273	0.341945	1e-05	1e-05	1e-05	0.029068	0.02719	1e-05	1e-05	RELEASED VARIETY	DOKU_DUADE	-
762	2731_V1_AGRIC	CAGTTA	Brong Ahafo	AGRIC	NO	NO	Admix.III	1e-05	0.072205	0.520346	0.334858	0.001924	1e-05	1.2e-05	0.031287	0.039329	1e-05	1e-05	RELEASED VARIETY	DOKU_DUADE	-
763	2733_V2_AGRIC	ACTATGT	Brong Ahafo	AGRIC	NO	NO	Admix.III	1e-05	0.081866	0.519374	0.337894	1e-05	1e-05	1.2e-05	0.024675	0.036128	1e-05	1e-05	RELEASED VARIETY	DOKU_DUADE	-
764	ESSAM_BANKYE	TGTTAC	CSIR-CRI collection	ESSAM_BANKYE	YES	YES	Admix.III	1e-05	1e-05	0.567324	0.432586	1e-05	1e-05	1e-05	1e-05	1e-05	1e-05	1e-05	RELEASED VARIETY	DOKU_DUADE	-
765	2663_V1_AGRIC	ATATCGT	Brong Ahafo	AGRIC	NO	NO	Admix.III	1e-05	1e-05	0.57519	0.42472	1e-05	1e-05	1e-05	1e-05	1e-05	1e-05	1e-05	RELEASED VARIETY	DOKU_DUADE	-
766	ESSAM_BANKYE	TGACCT	CSIR-CRI collection	ESSAM_BANKYE	YES	YES	Admix.III	1e-05	1e-05	0.568189	0.43172	1e-05	1e-05	1.1e-05	1e-05	1e-05	1e-05	1e-05	RELEASED VARIETY	DOKU_DUADE	-
767	3552_V1_MEDUMAKO	TCGCAAGT	Eastern	MEDUMEKU	NO	NO	Admix.IV	0.133391	1e-05	1.2e-05	0.866508	1.1e-05	1e-05	1e-05	1.8e-05	1e-05	1e-05	1e-05	NOT IN LIBRARY	-	-
768	3731_V2_MEKUTSOKHI	CTAATGT	Eastern	MEKUTSOKHI	NO	NO	Admix.IV	1e-05	0.056244	0.009971	0.579998	1e-05	0.073008	1e-05	0.049182	0.231548	1e-05	1e-05	NOT IN LIBRARY	-	-
769	2315_V1_NIGERIA	GATCAGAA	Brong Ahafo	NIGERIA	NO	NO	Admix.IV	1e-05	0.054073	1e-05	0.589338	1e-05	0.074251	1e-05	0.042471	0.239806	1e-05	1e-05	NOT IN LIBRARY	-	-
770	3732_V2_TSOGBLA	TCGCA	Eastern	TSOGBLA	NO	NO	Admix.IV	1e-05	0.060356	0.009712	0.578434	1e-05	0.08462	1e-05	0.047481	0.219346	1e-05	1e-05	NOT IN LIBRARY	-	-
771	2312_V2_NIGERIA	GTCATGGT	Brong Ahafo	NIGERIA	NO	NO	Admix.IV	1e-05	0.06674	0.009731	0.574272	1e-05	0.078894	1e-05	0.035637	0.231043	1e-05	0.003642	NOT IN LIBRARY	-	-
772	2313_V1_NIGERIA	ATCCGGA	Brong Ahafo	NIGERIA	NO	NO	Admix.IV	1e-05	0.05233	0.007259	0.583065	1e-05	0.081003	0.001427	0.04835	0.223168	1.5e-05	0.003363	NOT IN LIBRARY	-	-
773	ABASA_FITAA	TTGCAC	CSIR-CRI collection	ABASA_FITAA	YES	YES	Admix.IV	0.106544	0.047464	0.001194	0.521712	0.05466	0.055096	1e-05	0.143875	0.029419	1e-05	0.040016	RELEASED VARIETY	ABASA_FITAA	-
774	ABASA_FITAA	CTCCGA	CSIR-CRI collection	ABASA_FITAA	YES	YES	Admix.IV	0.099449	0.05451	1.1e-05	0.515898	0.051835	0.052274	1e-05	0.135661	0.038647	1e-05	0.051695	RELEASED VARIETY	ABASA_FITAA	-
775	2742_V4_AGRIC	GCATTGA	Brong Ahafo	AGRIC	NO	NO	Admix.IV	0.106256	0.052521	0.003457	0.502677	0.049916	0.053008	1e-05	0.138698	0.035544	1e-05	0.057903	RELEASED VARIETY	ABASA_FITAA	-
776	3443_V2_ABASA_FITAA	CAAGAAGT	Eastern	ABASA_FITAA	NO	NO	Admix.IV	0.115661	0.045598	1.6e-05	0.509309	0.051907	0.04697	1e-05	0.137738	0.042786	1e-05	0.049997	RELEASED VARIETY	ABASA_FITAA	-
777	BRONI	CGTCA	CSIR-CRI collection	BRONI	YES	NO	Admix.IV	1.2e-05	0.064792	0.013917	0.601331	1e-05	0.020317	0.00941	0.033015	0.186333	0.02267	0.048194	LANDRACE	-	-
778	BRONI	GGCTAGA	CSIR-CRI collection	BRONI	YES	NO	Admix.IV	1e-05	0.077772	0.012029	0.603026	1e-05	0.016504	0.005038	0.034308	0.182797	0.034841	0.033665	LANDRACE	-	-
779	OTUHIA	CAGTTA	CSIR-CRI collection	OTUHIA	YES	YES	Admix.IV	1e-05	0.069825	0.062493	0.666815	1e-05	1e-05	1e-05	0.000863	0.12093	0.028131	0.050904	RELEASED VARIETY	OTUHIA	-
780	OTUHIA	TTGCAC	CSIR-CRI collection	OTUHIA	YES	YES	Admix.IV	1e-05	0.070522	0.055204	0.682395	1e-05	1e-05	1e-05	1e-05	0.114865	0.022101	0.054863	RELEASED VARIETY	OTUHIA	-
781	1322_V1_KOFI_SAMMY	ACCGT	Ashanti	KOFI_SAMMY	NO	NO	Admix.IV	1e-05	0.029557	1e-05	0.559921	1e-05	0.165637	1.8e-05	0.244806	1e-05	1e-05	1e-05	NOT IN LIBRARY	-	-
782	1142_V3_AFRIFA	CATTGAGA	Ashanti	AFRIFA	NO	NO	Admix.IV	0.467254	1e-05	1e-05	0.532656	1e-05	1e-05	1e-05	1e-05	1e-05	1e-05	1e-05	NOT IN LIBRARY	-	-
783	KW2000_181	TGACGTA	CSIR-CRI collection	KW2000_181	YES	NO	Admix.IV	1e-05	1e-05	1e-05	0.569095	0.03071	0.116356	0.019311	0.071139	0.15822	1e-05	0.035129	LANDRACE	-	-
784	KW2000_181	CTTGAGA	CSIR-CRI collection	KW2000_181	YES	NO	Admix.IV	0.001437	1e-05	1e-05	0.553591	0.014768	0.130123	0.029877	0.067432	0.152948	1e-05	0.049794	LANDRACE	-	-
785	NYERIKOGBA	TACGGTA	CSIR-CRI collection	NYERIKOGBA	YES	YES	Admix.IV	1e-05	0.006533	1e-05	0.568182	0.016711	0.003355	1e-05	1e-05	0.405159	1e-05	1e-05	RELEASED VARIETY	NYERIKOGBA	-
786	NYERIKOGBA	CTTGAGA	CSIR-CRI collection	NYERIKOGBA	YES	YES	Admix.IV	1e-05	0.000463	0.003029	0.56609	0.018909	0.006317	1e-05	1e-05	0.405143	1e-05	1e-05	RELEASED VARIETY	NYERIKOGBA	-
787	1143_V2_ESIABAAYEWA	TGCATAT	Ashanti	ESIABAAYEWA	NO	NO	Admix.I	0.571678	0.428224	1.7e-05	1e-05	1e-05	1.1e-05	1e-05	1.1e-05	1e-05	1e-05	1e-05	NOT IN LIBRARY	-	-
788	1142_V1_DEBOR	TACTGAT	Ashanti	DEBOR	NO	NO	Admix.I	0.744405	0.255503	1e-05	1e-05	1.2e-05	1e-05	1e-05	1e-05	1e-05	1e-05	1e-05	NOT IN LIBRARY	-	-
789	1135_V1_ESIABAAYEWA	TTGCAC	Ashanti	ESIABAAYEWA	NO	NO	Admix.I	0.587998	0.411912	1e-05	1e-05	1e-05	1e-05	1e-05	1e-05	1e-05	1e-05	1e-05	NOT IN LIBRARY	-	-
790	3252_V1_TUAKA	TGTTAC	Eastern	TUAKA	NO	NO	Admix.I	0.607433	0.392469	1e-05	1e-05	1.5e-05	1e-05	1e-05	1.3e-05	1e-05	1e-05	1e-05	NOT IN LIBRARY	-	-
791	2135_V2_ESIABAYAA	CGATGTGT	Brong Ahafo	ESIABAYAA	NO	NO	Admix.I	0.518913	1e-05	1e-05	1e-05	0.480997	1e-05	1e-05	1e-05	1e-05	1e-05	1e-05	NOT IN LIBRARY	-	-
792	3781_V1_BANKYE_BOADIE	ACGTGTA	Eastern	BANKYE_BOADIE	NO	NO	Admix.I	0.713414	1.8e-05	1e-05	1.6e-05	1e-05	1e-05	0.068235	0.218256	1e-05	1e-05	1e-05	NOT IN LIBRARY	-	-
793	1343_V1_DEBOR	CAAGAAGT	Ashanti	DEBOR	NO	NO	Admix.I	0.758655	0.072669	0.055309	0.003286	0.011525	1e-05	1e-05	0.000565	0.097951	1e-05	1e-05	NOT IN LIBRARY	-	-
794	3344_V1_ANKRA	AATCGTT	Eastern	ANKRA	NO	NO	Admix.I	0.577469	1e-05	1e-05	1e-05	1e-05	0.007442	1e-05	0.415009	1e-05	1e-05	1e-05	NOT IN LIBRARY	-	-
795	3432_V4_JAMAICA	GATGCAT	Eastern	JAMAICA	NO	NO	Admix.I	0.513038	0.044596	1e-05	1e-05	1e-05	1e-05	1e-05	0.442286	1e-05	1e-05	1e-05	NOT IN LIBRARY	-	-
796	3333_V2_AMAPOMAA	ACGTAAGA	Eastern	AMAPOMAA	NO	NO	Admix.I	0.504756	0.001382	1e-05	1e-05	1e-05	1e-05	0.004254	0.076735	1e-05	1e-05	0.412812	NOT IN LIBRARY	-	-
797	1251_V2_DEBOR	CAGTTA	Ashanti	DEBOR	NO	NO	Admix.I	0.63837	0.029596	0.037712	1.9e-05	1e-05	0.071377	0.028332	0.028423	0.069353	0.008903	0.087905	NOT IN LIBRARY	-	-
798	1255_V2_ZZZ	TCATAGT	Ashanti	KOTEE	NO	NO	Admix.I	0.656874	0.020204	0.034877	2e-05	1e-05	0.06713	0.033347	0.02462	0.073203	0.007771	0.081946	NOT IN LIBRARY	-	-
799	3143_V2_BANKYE_TUMTUM	ATCAGTT	Eastern	BANKYE_TUMTUM	NO	NO	Admix.I	0.516232	1e-05	1e-05	1e-05	1e-05	0.435989	0.028836	1e-05	1e-05	0.018873	1e-05	NOT IN LIBRARY	-	-
800	1412_V1_ESIABAYAA	TGCAAGAA	Ashanti	ESIABAYAA	NO	NO	Admix.I	0.551551	0.123457	0.045774	1e-05	0.059656	1e-05	1e-05	1e-05	0.076718	0.078378	0.064425	NOT IN LIBRARY	-	-
801	1411_V1_ESIABAYAA	TTGGCA	Ashanti	ESIABAYAA	NO	NO	Admix.I	0.516815	0.007086	0.02804	1e-05	0.05942	1e-05	1e-05	1e-05	0.262922	0.004087	0.121588	NOT IN LIBRARY	-	-
802	3143_V1_BANKYE_FITAA	TCGCA	Eastern	BANKYE_FITAA	NO	NO	Admix.I	0.620649	0.037356	0.023346	1e-05	0.111817	1e-05	1e-05	1e-05	0.194636	1e-05	0.012146	NOT IN LIBRARY	-	-
803	3412_V2_NAVRONGO	TTGGCA	Eastern	NAVRONGO	NO	NO	Admix.I	0.524338	0.051305	1e-05	0.424277	1e-05	1e-05	1e-05	1e-05	1e-05	1e-05	1e-05	NOT IN LIBRARY	-	-
804	2741_V2_BOSOMENSIA	AGGC	Brong Ahafo	BOSOMENSIA	NO	NO	Admix.V	0.090095	2e-05	0.055283	1e-05	0.854519	1e-05	1e-05	1.8e-05	1e-05	1e-05	1.5e-05	NOT IN LIBRARY	-	-
805	2424_V2_BOKENTENMA	AGGCTAGA	Brong Ahafo	BOKENTENMA	NO	NO	Admix.V	0.121543	0.035658	0.015635	1.4e-05	0.740321	1e-05	0.020185	1e-05	0.021062	0.035608	0.009953	NOT IN LIBRARY	-	-
806	2452_V3_BANKYE_KOKOO	AATACGGA	Brong Ahafo	BANKYE_KOKOO	NO	NO	Admix.V	0.043698	0.219506	0.012103	1e-05	0.507565	1e-05	1e-05	0.00177	0.063719	0.015654	0.135954	NOT IN LIBRARY	-	-
807	3752_V3_TETTEH	ACAAGAGT	Eastern	TETTEH	NO	NO	Admix.V	0.07126	1e-05	1e-05	1e-05	0.601706	0.210841	1e-05	1e-05	0.05159	0.048667	0.015887	NOT IN LIBRARY	-	-
808	3654_VN_OKOKA	AATCGTT	Eastern	OKOKA	NO	NO	Admix.V	0.210528	1e-05	0.009083	1e-05	0.617666	1e-05	1e-05	1e-05	0.162653	1e-05	1e-05	NOT IN LIBRARY	-	-
809	3853_V1_TUAKA	AGTTGGCA	Eastern	TUAKA	NO	NO	Admix.V	0.46122	1.3e-05	1e-05	1.3e-05	0.538674	1e-05	1e-05	1e-05	1e-05	2e-05	1e-05	NOT IN LIBRARY	-	-
810	3851_V1_AKATUMAN	ACGTAAGA	Eastern	AKATUMAN	NO	NO	Admix.V	0.463463	0.004177	1e-05	1e-05	0.507396	1e-05	1e-05	1e-05	1e-05	0.024894	1e-05	NOT IN LIBRARY	-	-
811	1121_V2_BOSOMENSIA	AGTGGC	Ashanti	BOSOMENSIA	NO	NO	Admix.V	1e-05	0.009674	1e-05	1e-05	0.50211	1e-05	1e-05	0.488137	1e-05	1e-05	1e-05	NOT IN LIBRARY	-	-
812	2144_V1_AGRIC	GTCATGGT	Brong Ahafo	AGRIC	NO	NO	Admix.V	1e-05	0.023364	1.9e-05	1e-05	0.553191	0.423356	1e-05	1e-05	1e-05	1e-05	1e-05	NOT IN LIBRARY	-	-
813	2144_V2_DEBOR	GCGGATGT	Brong Ahafo	DEBOR	NO	NO	Admix.V	1e-05	0.018454	1.4e-05	1e-05	0.552878	0.428281	1e-05	1e-05	1e-05	0.000312	1e-05	NOT IN LIBRARY	-	-
814	2451_V2_BANKYE_KOKOO	TGCAATA	Brong Ahafo	BANKYE_KOKOO	NO	NO	Admix.V	1e-05	1e-05	1e-05	1e-05	0.552994	0.446911	1.2e-05	1.2e-05	1e-05	1.2e-05	1e-05	NOT IN LIBRARY	-	-
815	3432_V2_TUMTUM	GTAACAGA	Eastern	TUMTUM	NO	NO	Admix.V	1.3e-05	1e-05	1.3e-05	1e-05	0.55496	0.44494	1.3e-05	1e-05	1e-05	1e-05	1e-05	NOT IN LIBRARY	-	-
816	2174_V1_ESIABAYAA	TTGGCGGA	Brong Ahafo	ESIABAYAA	NO	NO	Admix.II	0.159069	0.575278	0.039098	1e-05	0.058409	0.028129	0.010728	1e-05	0.120219	1e-05	0.00904	NOT IN LIBRARY	-	-
817	3514_V1_MAA_YAA	CAGTTGA	Eastern	MAA_YAA	NO	NO	Admix.II	1e-05	0.65089	0.34902	1e-05	1e-05	1e-05	1e-05	1e-05	1e-05	1e-05	1e-05	NOT IN LIBRARY	-	-
818	2652_V1_ABENWOHA	CAGTTGGT	Brong Ahafo	ABENWOHA	NO	NO	Admix.II	0.019706	0.727005	1e-05	1e-05	0.239876	1e-05	1e-05	1e-05	1e-05	0.013342	1e-05	NOT IN LIBRARY	-	-
819	2755_V1_EJISU	AGCTTGGT	Brong Ahafo	EJISU	NO	NO	Admix.II	1e-05	0.737022	0.169958	1e-05	1e-05	0.092941	1e-05	1e-05	1e-05	1e-05	1e-05	NOT IN LIBRARY	-	-
820	2644_V1_ABENWOHA	TTGGCGGA	Brong Ahafo	ABENWOHA	NO	NO	Admix.II	0.053559	0.889986	0.023882	0.003639	1e-05	1.6e-05	1e-05	0.002085	1e-05	0.012645	0.014158	NOT IN LIBRARY	-	-
821	1315_V1_BOSOMENSIA	ACTATGT	Ashanti	BOSOMENSIA	NO	NO	Admix.II	0.082542	0.576896	0.001897	1e-05	0.044541	1e-05	1e-05	1e-05	0.212548	0.05508	0.026457	NOT IN LIBRARY	-	-
822	1353_V1_BOSOMENSIA	GTCGATA	Ashanti	BOSOMENSIA	NO	NO	Admix.II	0.272659	0.509533	0.000818	1e-05	0.002047	0.052217	1e-05	0.011262	0.079876	0.009874	0.061695	NOT IN LIBRARY	-	-
823	1133_V2_ESIABAAYEWA	CGCCGCAT	Ashanti	ESIABAAYEWA	NO	NO	Admix.II	0.393006	0.606904	1e-05	1e-05	1e-05	1e-05	1e-05	1e-05	1e-05	1e-05	1e-05	NOT IN LIBRARY	-	-
824	1351_V2_DEBOR	CAGTTGGT	Ashanti	DEBOR	NO	NO	Admix.II	0.490779	0.503203	1e-05	1e-05	1e-05	1e-05	1e-05	1e-05	1e-05	0.005939	1e-05	NOT IN LIBRARY	-	-
825	1445_V1_DEBOR	ACTATGT	Ashanti	DEBOR	NO	NO	Admix.II	0.490174	0.509736	1e-05	1e-05	1e-05	1e-05	1e-05	1e-05	1e-05	1e-05	1e-05	NOT IN LIBRARY	-	-
826	3512_V1_MAA_YAA	ATCGTAT	Eastern	MAA_YAA	NO	NO	Admix.II	1e-05	0.545366	0.066205	0.06086	1e-05	0.102001	1e-05	1e-05	0.165488	1e-05	0.06003	NOT IN LIBRARY	-	-
827	1368_V1_AHANTA	TTACGAT	Ashanti	AHANTA	NO	NO	Admix.VIII	1e-05	1e-05	1e-05	1e-05	1e-05	0.142358	1e-05	0.857552	1e-05	1e-05	1e-05	NOT IN LIBRARY	-	-
828	2452_V2_ESIKUMA	GGAGCTGT	Brong Ahafo	ESIKUMA	NO	NO	Admix.VIII	0.065359	1e-05	1.5e-05	1e-05	1e-05	1.3e-05	0.284866	0.649687	1e-05	1e-05	1e-05	NOT IN LIBRARY	-	-
829	3364_V2_BANKYE_FITAA	ACAGATGA	Eastern	BANKYE_FITAA	NO	NO	Admix.VIII	0.4754	1e-05	1e-05	1e-05	1e-05	0.010931	1e-05	0.504398	1e-05	0.009201	1e-05	NOT IN LIBRARY	-	-
830	3785_V2_PANKESE	GTACGTGT	Eastern	PANKESE	NO	NO	Admix.VIII	1e-05	1e-05	1e-05	1e-05	0.432154	1e-05	0.034674	0.533091	1e-05	1e-05	1e-05	NOT IN LIBRARY	-	-
831	12_02Y5	AATCGTT	CSIR-CRI collection	12_02Y5	YES	NO	Admix.VIII	1.4e-05	0.009433	0.011557	0.109998	1e-05	0.135681	0.041506	0.52709	0.046672	0.084318	0.03372	LANDRACE	-	-
832	12_02Y5	GAACGAAT	CSIR-CRI collection	12_02Y5	YES	NO	Admix.VIII	1e-05	1e-05	0.004549	0.111749	1e-05	0.12692	0.047167	0.538594	0.044472	0.075529	0.050991	LANDRACE	-	-
833	2763_V3_KENTENMA	TTGCAC	Brong Ahafo	KENTENMA	NO	NO	Admix.VIII	1e-05	0.003892	0.006946	1e-05	1e-05	1e-05	0.213183	0.503851	0.202913	0.029086	0.04009	NOT IN LIBRARY	-	-
834	3244_V1_NZEMA_BANKYE	CTAGTGGT	Eastern	NZEMA_BANKYE	NO	NO	Admix.VIII	1e-05	0.015226	1e-05	1e-05	1e-05	1e-05	0.212029	0.50821	0.223658	0.025434	0.015393	NOT IN LIBRARY	-	-
835	CONGO_BATIALION	CATTGAGA	CSIR-CRI collection	CONGO_BATIALION	YES	NO	Admix.VIII	1e-05	0.020402	1e-05	1e-05	1e-05	1e-05	0.225591	0.504297	0.203415	0.043221	0.003023	LANDRACE	-	-
836	1468_V4_NKYINKYIM	TTGCAGA	Ashanti	NKYINKYIM	NO	NO	Admix.VIII	1e-05	1e-05	0.038578	1e-05	1e-05	1e-05	1e-05	0.856128	0.105213	1e-05	1e-05	NOT IN LIBRARY	-	-
837	1460_V2_NKYINKYIM	CTCCGA	Ashanti	NKYINKYIM	NO	NO	Admix.VIII	1e-05	1e-05	0.04252	1e-05	1e-05	1e-05	1e-05	0.855766	0.101634	1e-05	1e-05	NOT IN LIBRARY	-	-
838	1469_V3_NKYINKYIM	CTAGTGGT	Ashanti	NKYINKYIM	NO	NO	Admix.VIII	1.1e-05	1e-05	0.041579	1e-05	1e-05	1e-05	1e-05	0.853205	0.105134	1e-05	1e-05	NOT IN LIBRARY	-	-
839	1324_V2_KOFI_SAMMY	GTGCAAGA	Ashanti	KOFI_SAMMY	NO	NO	Admix.VIII	0.325238	1e-05	1e-05	1e-05	1e-05	1.1e-05	0.154183	0.520498	1e-05	1e-05	1e-05	NOT IN LIBRARY	-	-
840	3224_V2_SANTOM_BANKYE	TACTGAT	Eastern	SANTOM_BANKYE	NO	NO	Admix.VIII	0.233728	0.042212	1e-05	1e-05	1e-05	1e-05	0.164213	0.559777	1e-05	1e-05	1e-05	NOT IN LIBRARY	-	-
841	3312_V3_BANKYE_NTROMO	AGCATT	Eastern	BANKYE_NTROMO	NO	NO	Admix.VIII	0.234508	0.031461	1e-05	1e-05	1e-05	1e-05	0.14295	0.59101	1e-05	1e-05	1e-05	NOT IN LIBRARY	-	-
842	3781_V2_BANKYE_FITAA	GATCATA	Eastern	BANKYE_FITAA	NO	NO	Admix.VIII	0.226399	0.041674	1e-05	1e-05	1e-05	1e-05	0.159334	0.570186	1e-05	1e-05	0.002347	NOT IN LIBRARY	-	-
843	3783_V1_BANKYE_FITAA	CAGTTGA	Eastern	BANKYE_FITAA	NO	NO	Admix.VIII	0.230765	0.041237	1e-05	1e-05	1e-05	1e-05	0.144622	0.583305	1e-05	1e-05	1e-05	NOT IN LIBRARY	-	-
844	3141_V2_BANKYE_PA	GCCTAT	Eastern	BANKYE_PA	NO	NO	Admix.VIII	0.221523	1e-05	1e-05	1e-05	1e-05	1e-05	0.159482	0.610526	1e-05	0.008398	1e-05	NOT IN LIBRARY	-	-
845	3141_V1_ANKRA	AGCTTGGT	Eastern	ANKRA	NO	NO	Admix.VIII	0.229077	1e-05	1e-05	1e-05	1e-05	1e-05	0.166588	0.5988	1e-05	0.005465	1e-05	NOT IN LIBRARY	-	-
846	3621_V1_BANKYE_FITAA	AGCGTTA	Eastern	BANKYE_FITAA	NO	NO	Admix.VIII	0.246285	1e-05	1e-05	1e-05	1e-05	1e-05	0.172215	0.581419	1e-05	1e-05	1e-05	NOT IN LIBRARY	-	-
847	3643_V1_BANKYE_SANTOM	AGCTTGGT	Eastern	BANKYE_SANTOM	NO	NO	Admix.VIII	0.22772	1e-05	1e-05	1e-05	1e-05	1e-05	0.162584	0.59443	1e-05	0.015196	1e-05	NOT IN LIBRARY	-	-
848	ESIABAYAA	AACGTAGA	CSIR-CRI collection	ESIABAYAA	YES	NO	Admix.VIII	0.230299	1e-05	1e-05	1e-05	0.005337	1e-05	0.000506	0.675084	1e-05	0.028426	0.060298	LANDRACE	-	-
849	ESIABAYAA	TTCGAAGA	CSIR-CRI collection	ESIABAYAA	YES	NO	Admix.VIII	0.235275	1e-05	1e-05	1e-05	1e-05	1e-05	1e-05	0.683347	1e-05	0.019372	0.061936	LANDRACE	-	-
850	1324_V1_SETH	CTAATGT	Ashanti	SETH	NO	NO	Admix.VIII	1e-05	0.250807	1e-05	1e-05	1e-05	1e-05	0.019011	0.514423	1e-05	0.215688	1e-05	NOT IN LIBRARY	-	-
851	3244_V2_ABOSOMNSIA	CTTGAGA	Eastern	ABOSOMNSIA	NO	NO	Admix.VIII	0.230746	0.076776	0.002477	1e-05	1e-05	0.058275	1e-05	0.526479	0.052376	0.012386	0.040455	NOT IN LIBRARY	-	-
852	12_0236	AGCTTGGT	CSIR-CRI collection	12_0236	YES	NO	Admix.VIII	1e-05	0.056254	0.049723	0.085684	1e-05	0.090068	1e-05	0.532923	0.129552	1e-05	0.055756	LANDRACE	-	-
853	12_0236	CTGAGTGT	CSIR-CRI collection	12_0236	YES	NO	Admix.VIII	1e-05	0.0527	0.063799	0.073028	1e-05	0.086817	1e-05	0.552338	0.126741	1e-05	0.044537	LANDRACE	-	-
854	3624_V1_BANKYE_FITAA	TCATAGT	Eastern	BANKYE_FITAA	NO	NO	Admix.VIII	1e-05	0.066865	1e-05	1e-05	1e-05	0.409968	0.017303	0.505794	1e-05	1e-05	1e-05	NOT IN LIBRARY	-	-
855	3332_V2_AMAPOMAA	CTGAGTGT	Eastern	AMAPOMAA	NO	NO	Admix.XI	0.035793	0.12194	0.017939	1e-05	1e-05	0.051316	1e-05	1e-05	0.072736	0.071849	0.628387	NOT IN LIBRARY	-	-
856	3313_V2_AMAPOMAA	TTGCAGA	Eastern	AMAPOMAA	NO	NO	Admix.XI	0.179571	0.021643	1e-05	1e-05	0.04053	1e-05	1e-05	1e-05	0.188683	1e-05	0.569513	NOT IN LIBRARY	-	-
857	UCC2001_249	TTGGCGGA	CSIR-CRI collection	UCC2001_249	YES	NO	Admix.XI	0.226683	0.092899	1e-05	1e-05	0.034189	1e-05	0.062818	1e-05	1e-05	1e-05	0.583351	LANDRACE	-	-
858	UCC2001_249	ACAGATGA	CSIR-CRI collection	UCC2001_249	YES	NO	Admix.XI	0.256238	0.093616	1e-05	1e-05	0.026192	1e-05	0.067998	1e-05	1e-05	1e-05	0.555897	LANDRACE	-	-
859	KW_2000_030	ACGTAAGA	CSIR-CRI collection	KW_2000_030	YES	NO	Admix.XI	0.251699	0.101462	1e-05	1e-05	0.020452	1e-05	0.064892	1e-05	1e-05	1e-05	0.561436	LANDRACE	-	-
860	KW_2000_030	AATACGGA	CSIR-CRI collection	KW_2000_030	YES	NO	Admix.XI	0.238039	0.106377	1e-05	1e-05	0.033582	1e-05	0.065524	1e-05	1e-05	1e-05	0.556418	LANDRACE	-	-
861	3155_V3_UNKNOWN	GCTAGTGT	Eastern	UNKNOWN	NO	NO	Admix.XI	1e-05	1e-05	1e-05	1e-05	1e-05	0.49242	1e-05	1e-05	1e-05	1e-05	0.50749	NOT IN LIBRARY	-	-
862	3242_V1_AMENFI	GGAGCTGT	Eastern	AMENFI	NO	NO	Admix.XI	0.01065	1e-05	1e-05	1e-05	1e-05	0.44502	1e-05	1e-05	1e-05	1e-05	0.544249	NOT IN LIBRARY	-	-
863	3635_V2_YAW_FAGAH	GCTAGTGT	Eastern	YAW_FAGAH	NO	NO	Admix.XI	1e-05	1e-05	1e-05	1e-05	1e-05	0.46886	1e-05	1e-05	1e-05	1e-05	0.53105	NOT IN LIBRARY	-	-
864	2362_V1_ASANTE_KRAMO	CGTCA	Brong Ahafo	ASANTE_KRAMO	NO	NO	Admix.IX	1.4e-05	1e-05	0.167655	1e-05	0.090696	1.6e-05	0.005242	1e-05	0.551015	0.171175	0.014158	NOT IN LIBRARY	-	-
865	2543_V1_BIAMBASHIE	AACGTAGA	Brong Ahafo	BIAMBASHIE	NO	NO	Admix.IX	1e-05	1e-05	1e-05	0.082577	1e-05	0.048319	0.088764	0.27089	0.509389	1e-05	1e-05	NOT IN LIBRARY	-	-
866	2534_V1_zzz1	TAGCGTGT	Brong Ahafo	UNKNOWN	NO	NO	Admix.IX	1e-05	1e-05	1e-05	1e-05	1e-05	1.6e-05	0.086059	0.324065	0.589789	1e-05	1e-05	NOT IN LIBRARY	-	-
867	2531_V1_BASABASA	TTACGAT	Brong Ahafo	BASABASA	NO	NO	Admix.IX	1e-05	1e-05	1e-05	1e-05	1e-05	1.4e-05	0.105909	0.310812	0.583195	1e-05	1e-05	NOT IN LIBRARY	-	-
868	2544_V1_BIAMBASHIE	CTGAGTGT	Brong Ahafo	BIAMBASHIE	NO	NO	Admix.IX	1e-05	1e-05	1e-05	1e-05	1e-05	1.1e-05	0.109097	0.313949	0.576872	1.1e-05	1e-05	NOT IN LIBRARY	-	-
869	2541_V1_BIAMBASHIE	GCGGATGT	Brong Ahafo	BIAMBASHIE	NO	NO	Admix.IX	1e-05	1e-05	1e-05	1e-05	1e-05	1e-05	0.110253	0.315747	0.57392	1e-05	1e-05	NOT IN LIBRARY	-	-
870	2542_V1_BIAMBASHIE	AGGCTAGA	Brong Ahafo	BIAMBASHIE	NO	NO	Admix.IX	1e-05	1e-05	1e-05	1e-05	1e-05	1e-05	0.112704	0.306026	0.581191	1e-05	1e-05	NOT IN LIBRARY	-	-
871	2545_V1_BIAMBASHIE	CTCCGA	Brong Ahafo	BIAMBASHIE	NO	NO	Admix.IX	1e-05	1e-05	1e-05	1e-05	1e-05	1e-05	0.107684	0.315882	0.576354	1e-05	1e-05	NOT IN LIBRARY	-	-
872	2363_V1_ASANTE_KRAMO	TCAAGTT	Brong Ahafo	ASANTE_KRAMO	NO	NO	Admix.IX	1e-05	1e-05	0.04191	1e-05	0.002181	0.085414	1e-05	1e-05	0.870426	1e-05	1e-05	NOT IN LIBRARY	-	-
873	2361_V3_KONTONKURO	AACAGTGA	Brong Ahafo	KONTONKURO	NO	NO	Admix.IX	1e-05	1e-05	0.045242	1e-05	0.002508	0.091764	1e-05	1e-05	0.860416	1e-05	1e-05	NOT IN LIBRARY	-	-
874	2364_V1_ASANTE_KRAMO	TATACGT	Brong Ahafo	ASANTE_KRAMO	NO	NO	Admix.IX	1e-05	1e-05	0.048158	1e-05	1.5e-05	0.096815	1e-05	1e-05	0.854941	1e-05	1e-05	NOT IN LIBRARY	-	-
875	2525_V1_FUNTUNSAGE	TGCAAGAA	Brong Ahafo	FUNTUNSAGE	NO	NO	Admix.IX	0.385952	1e-05	1e-05	1e-05	1e-05	1e-05	1e-05	1e-05	0.587183	1e-05	0.026785	NOT IN LIBRARY	-	-
876	2522_V2_NOAH	ACCGT	Brong Ahafo	NOAH	NO	NO	Admix.IX	0.37313	1e-05	1e-05	1e-05	1e-05	1e-05	1e-05	1e-05	0.578634	0.011925	0.036241	NOT IN LIBRARY	-	-
877	2523_V1_FUNTUNSAGE	CGTGAAT	Brong Ahafo	FUNTUNSAGE	NO	NO	Admix.IX	0.373763	1e-05	1e-05	1e-05	1e-05	1e-05	1e-05	1e-05	0.579054	0.031605	0.015509	NOT IN LIBRARY	-	-
878	2374_V2_TOLONDO	GATT	Brong Ahafo	TOLONDO	NO	NO	Admix.IX	0.375175	1e-05	1e-05	1e-05	1e-05	1e-05	1e-05	1e-05	0.566564	0.023442	0.034749	NOT IN LIBRARY	-	-
879	2554_V2_ABENA_AGYAPONMAA	AGCATT	Brong Ahafo	ABENA_AGYAPONMAA	NO	NO	Admix.IX	0.376668	1e-05	1e-05	1e-05	1e-05	1e-05	1e-05	1e-05	0.581788	0.023412	0.018062	NOT IN LIBRARY	-	-
880	2365_V1_ASANTE_KRAMO	GGCTAGA	Brong Ahafo	ASANTE_KRAMO	NO	NO	Admix.IX	1e-05	0.000391	0.113442	1e-05	0.03281	1e-05	1e-05	1e-05	0.828177	1e-05	0.02512	NOT IN LIBRARY	-	-
881	2342_V2_KWASIABEDIAWU	GTACGTGT	Brong Ahafo	KWASIABEDIAWU	NO	NO	Admix.IX	1e-05	0.12382	0.065741	1e-05	1e-05	1e-05	0.01855	1e-05	0.654072	0.137757	1e-05	NOT IN LIBRARY	-	-
882	2373_V2_OWOROBE	ACGTAAGA	Brong Ahafo	OWOROBE	NO	NO	Admix.IX	1e-05	0.178544	1e-05	1e-05	1e-05	1e-05	1e-05	1e-05	0.756246	0.06513	1e-05	NOT IN LIBRARY	-	-
883	3752_V1_CHINESSE	TGACCT	Eastern	CHINESSE	NO	NO	Admix.IX	1e-05	0.105702	1e-05	1e-05	1e-05	0.02388	1e-05	1e-05	0.784407	0.08594	1e-05	NOT IN LIBRARY	-	-
884	3753_V2_AMPECHINI	AACTTGT	Eastern	AMPECHINI	NO	NO	Admix.IX	1e-05	0.100248	1e-05	1e-05	1e-05	0.034102	1e-05	1e-05	0.786132	0.079449	1e-05	NOT IN LIBRARY	-	-
885	3755_V2_BANKYE_FITAA	CAGTTA	Eastern	BANKYE_FITAA	NO	NO	Admix.IX	1e-05	0.106502	1e-05	1e-05	1e-05	0.032466	1e-05	1e-05	0.781828	0.079134	1e-05	NOT IN LIBRARY	-	-
886	3761_V1_TIFOYE	TTCGAAGA	Eastern	TIFOYE	NO	NO	Admix.IX	1e-05	0.100306	0.007335	1e-05	1e-05	0.040164	1e-05	1e-05	0.781328	0.070808	1e-05	NOT IN LIBRARY	-	-
887	3762_V1_TIFOYE	CGTCA	Eastern	TIFOYE	NO	NO	Admix.IX	1e-05	0.087234	0.010256	1e-05	1e-05	0.066311	1e-05	1e-05	0.754769	0.081369	1e-05	NOT IN LIBRARY	-	-
888	3535_V3_YEBESIVI	GATCAGAA	Eastern	YEBESIVI	NO	NO	Admix.IX	1e-05	0.097714	0.011792	1e-05	1e-05	0.054641	1e-05	1e-05	0.770175	0.065618	1e-05	NOT IN LIBRARY	-	-
889	2332_V2_AGRIC	AATACGGA	Brong Ahafo	AGRIC	NO	NO	Admix.IX	1e-05	0.102068	0.011865	1e-05	1e-05	0.039946	1e-05	1e-05	0.769524	0.076536	1e-05	NOT IN LIBRARY	-	-
890	3551_V2_YEBESIVI	ATCCGGA	Eastern	YEBESIVI	NO	NO	Admix.IX	1e-05	0.091818	0.011753	1e-05	1e-05	0.049892	1e-05	1e-05	0.76901	0.077467	1e-05	NOT IN LIBRARY	-	-
891	3625_V4_BANKYE_FITAA	GCTATAA	Eastern	BANKYE_FITAA	NO	NO	Admix.IX	1e-05	0.099857	0.002976	1e-05	1e-05	0.02935	1e-05	1e-05	0.782562	0.085196	1e-05	NOT IN LIBRARY	-	-
892	3765_V1_TIFOYE	TAGCGTGT	Eastern	TIFOYE	NO	NO	Admix.IX	1e-05	0.09349	0.003234	1e-05	1e-05	0.034493	1e-05	1e-05	0.777596	0.091128	1e-05	NOT IN LIBRARY	-	-
893	UNKNOWN	GCTAGTGT	NA	UNKNOWN	NO	NO	Admix.multiple	0.082756	0.025503	1e-05	0.076781	0.497521	0.150105	0.006877	0.00633	0.047769	0.106338	1e-05	NOT IN LIBRARY	-	-
894	2552_V2_AMPENKYENE	AATCGTT	Brong Ahafo	AMPENKYENE	NO	NO	Admix.multiple	1e-05	1e-05	1e-05	1e-05	0.483688	0.297147	0.047235	0.037914	0.133957	1e-05	1e-05	NOT IN LIBRARY	-	-
895	2743_V1_BOSOMENSIA	GGAGCTGT	Brong Ahafo	BOSOMENSIA	NO	NO	Admix.multiple	0.224678	0.146929	1e-05	1e-05	0.421354	1e-05	1e-05	1e-05	0.206969	1e-05	1e-05	NOT IN LIBRARY	-	-
896	2772_V3_KENTENMA	AGCTTGGT	Brong Ahafo	KENTENMA	NO	NO	Admix.multiple	0.212781	0.107105	0.145068	1e-05	0.360839	1e-05	1e-05	1e-05	0.174147	1e-05	1e-05	NOT IN LIBRARY	-	-
897	3842_V2_AKOSUA_SEIFE	GATGTC	Eastern	AKOSUA_SEIFE	NO	NO	Admix.multiple	0.359053	0.110613	1e-05	0.028821	1e-05	1e-05	0.01218	0.426588	0.018765	1e-05	0.043941	NOT IN LIBRARY	-	-
898	3841_V1_AKOSUA_SEIFE	AGGCTAGA	Eastern	AKOSUA_SEIFE	NO	NO	Admix.multiple	0.368131	0.114965	1e-05	1e-05	0.009544	1e-05	0.000292	0.45516	0.011375	0.002306	0.038199	NOT IN LIBRARY	-	-
899	3845_V2_NKAWKAW	AGTCTAT	Eastern	NKAWKAW	NO	NO	Admix.multiple	0.355769	0.126266	1e-05	1e-05	0.009006	1e-05	1e-05	0.453474	0.012171	1e-05	0.043264	NOT IN LIBRARY	-	-
900	1544_V1_ANKRA	TGACTGGT	Ashanti	ANKRA	NO	NO	Admix.multiple	0.406263	0.02879	0.011243	1e-05	0.025544	0.038799	0.034227	0.0176	0.049054	0.096691	0.291778	NOT IN LIBRARY	-	-
901	1122_V1_ABASA_FITAA	TGACTGGT	Ashanti	ABASA_FITAA	NO	NO	Admix.multiple	0.055043	0.120748	1.6e-05	1e-05	0.071266	1e-05	0.128137	0.268886	0.181008	0.113105	0.061772	NOT IN LIBRARY	-	-
902	BANKYE_BRONI	ACCGT	CSIR-CRI collection	BANKYE_BRONI	YES	YES	Admix.multiple	0.362017	0.074957	1e-05	1e-05	1e-05	1e-05	0.03068	0.356596	0.114959	0.060741	1e-05	RELEASED VARIETY	BANYE_BRONI	-
903	BANKYE_BRONI	GAACATGA	CSIR-CRI collection	BANKYE_BRONI	YES	YES	Admix.multiple	0.369055	0.06536	1e-05	1e-05	1e-05	1e-05	0.025722	0.366765	0.111359	0.061689	1e-05	RELEASED VARIETY	BANYE_BRONI	-
904	CONGO_BATIALION	TTCGAAGA	CSIR-CRI collection	CONGO_BATIALION	YES	NO	Admix.multiple	1e-05	0.022446	1e-05	1e-05	1e-05	1e-05	0.229833	0.488924	0.207467	0.038911	0.012369	LANDRACE	-	-
905	3622_V2_BANKYE_FITAA	TGACCT	Eastern	BANKYE_FITAA	NO	NO	Admix.multiple	1e-05	1e-05	0.100156	1e-05	1e-05	1e-05	0.177276	0.460807	0.261691	1e-05	1e-05	NOT IN LIBRARY	-	-
906	3625_V1_NZEMA_BANKYE	CGCAT	Eastern	NZEMA_BANKYE	NO	NO	Admix.multiple	1e-05	0.000872	0.120192	1e-05	1.3e-05	1e-05	0.168947	0.459714	0.250212	1e-05	1e-05	NOT IN LIBRARY	-	-
907	2742_V1_zzz1	GTTACGA	Brong Ahafo	UNKNOWN	NO	NO	Admix.multiple	0.172719	0.040605	0.016551	1e-05	0.035803	0.00717	0.114594	0.355094	0.10698	0.122315	0.02816	NOT IN LIBRARY	-	-
908	2771_V5_KRAPA	CAGTTGA	Brong Ahafo	KRAPA	NO	NO	Admix.multiple	1e-05	0.005002	0.073861	1e-05	1e-05	0.051926	0.213933	0.405571	0.233481	1.9e-05	0.016177	NOT IN LIBRARY	-	-
909	3642_V2_ANKRA	GATGCAT	Eastern	ANKRA	NO	NO	Admix.multiple	0.238342	0.062548	0.078896	1e-05	0.111214	1e-05	0.160238	0.257005	0.039913	0.039803	0.01202	NOT IN LIBRARY	-	-
910	2773_V3_YAKUBU	CAAGAAGT	Brong Ahafo	YAKUBU	NO	NO	Admix.multiple	0.130756	0.117125	0.126225	1e-05	1e-05	1e-05	0.177994	0.260093	0.107406	0.045094	0.035278	NOT IN LIBRARY	-	-
911	2362_V3_KONTONKURO	CGCAT	Brong Ahafo	KONTONKURO	NO	NO	Admix.multiple	1e-05	0.117729	0.07383	1e-05	1e-05	0.022242	0.202128	0.449151	0.045189	0.089692	1e-05	NOT IN LIBRARY	-	-
912	1442_V4_ZZZ	TTGGCA	Ashanti	UNKNOWN	NO	NO	Admix.multiple	0.287315	0.018578	0.011705	1e-05	0.026009	0.036565	0.070123	0.435438	0.041736	0.015758	0.056763	NOT IN LIBRARY	-	-
913	3142_V2_BANKYE_TUMTUM	CGTATGGT	Eastern	BANKYE_TUMTUM	NO	NO	Admix.multiple	0.011508	0.109833	0.052985	1e-05	0.080574	1e-05	0.014201	1e-05	0.197229	0.060282	0.473359	NOT IN LIBRARY	-	-
914	3145_V1_ANTIFO	AACAGTGA	Eastern	ANTIFO	NO	NO	Admix.multiple	0.026568	0.21118	0.019868	1e-05	0.060842	0.013367	0.033118	0.018524	0.141616	0.042404	0.432503	NOT IN LIBRARY	-	-
915	1321_V2_SETH	AGCATT	Ashanti	SETH	NO	NO	Admix.multiple	0.004452	0.239862	1e-05	1e-05	1e-05	1e-05	0.038414	0.495637	1e-05	0.221576	1e-05	NOT IN LIBRARY	-	-
916	1323_V1_SETH	TGCAATA	Ashanti	SETH	NO	NO	Admix.multiple	0.000136	0.240395	1e-05	1e-05	1e-05	1e-05	0.053047	0.493964	1e-05	0.212398	1e-05	NOT IN LIBRARY	-	-
917	1322_V2_SETH	AGGC	Ashanti	SETH	NO	NO	Admix.multiple	1e-05	0.234002	1e-05	1e-05	1e-05	1e-05	0.05007	0.495148	1e-05	0.22071	1e-05	NOT IN LIBRARY	-	-
918	1325_V1_BANKYE_SETH	GATT	Ashanti	BANKYE_SETH	NO	NO	Admix.multiple	1e-05	0.245681	1e-05	1e-05	1e-05	1e-05	0.052999	0.494932	1e-05	0.206318	1e-05	NOT IN LIBRARY	-	-
919	AFS_2000_071	GCTATAA	NA	AFS_2000_071	NO	NO	Admix.multiple	0.198127	0.429837	1e-05	1e-05	1e-05	1e-05	0.020874	1.6e-05	1e-05	0.351086	1e-05	NOT IN LIBRARY	-	-
920	1152_V3_KWANA_AMOH	TGTGCAA	Ashanti	KWANA_AMOH	NO	NO	Admix.multiple	0.246565	0.403025	1e-05	1.3e-05	1e-05	1e-05	0.033064	1e-05	1e-05	0.317272	1e-05	NOT IN LIBRARY	-	-
921	1368_V3_ESIABAYAA	TCAAGTT	Ashanti	ESIABAYAA	NO	NO	Admix.multiple	0.261142	0.384785	0.000155	1e-05	1e-05	1e-05	0.045621	1e-05	1e-05	0.308237	1e-05	NOT IN LIBRARY	-	-
922	1343_V3_UNKNOWN	GATCATA	Ashanti	UNKNOWN	NO	NO	Admix.multiple	0.2331	0.421829	1e-05	1e-05	1e-05	1e-05	0.036861	1e-05	1e-05	0.30814	1e-05	NOT IN LIBRARY	-	-
923	3835_V2_CHAKWAYE	TTCGAAGA	Eastern	CHAKWAYE	NO	NO	Admix.multiple	0.228191	0.421038	1e-05	1e-05	1e-05	1e-05	0.032209	1e-05	1e-05	0.318492	1e-05	NOT IN LIBRARY	-	-
924	3245_V4_BANKYE_FITAA	ATATCGT	Eastern	BANKYE_FITAA	NO	NO	Admix.multiple	0.221379	0.431785	1e-05	1e-05	1e-05	1e-05	0.033621	1e-05	1e-05	0.313145	1e-05	NOT IN LIBRARY	-	-
925	3344_V1_AWUSUOR	CGTGAAT	Eastern	AWUSUOR	NO	NO	Admix.multiple	0.251384	0.411915	1e-05	1e-05	1e-05	1e-05	0.029746	1e-05	1e-05	0.306885	1e-05	NOT IN LIBRARY	-	-
926	1366_V4_ZZZ	CGTATGGT	Ashanti	UNKNOWN	NO	NO	Admix.multiple	0.239777	0.408589	1e-05	1e-05	1e-05	1e-05	0.040855	1e-05	1e-05	0.310709	1e-05	NOT IN LIBRARY	-	-
927	3341_V1_EFUAABEYEME	GCCTAT	Eastern	EFUAABEYEME	NO	NO	Admix.multiple	0.245308	0.426121	1e-05	1e-05	1e-05	1e-05	0.029126	1e-05	1e-05	0.299375	1e-05	NOT IN LIBRARY	-	-
928	1269_V1_KOTEE	ATCGTAT	Ashanti	KOTEE	NO	NO	Admix.multiple	0.230961	0.42274	1e-05	1e-05	1e-05	1e-05	0.030113	1e-05	1e-05	0.316116	1e-05	NOT IN LIBRARY	-	-
929	3345_V2_UNKNOWN	GGCTAGA	Eastern	UNKNOWN	NO	NO	Admix.multiple	0.241536	0.417491	1e-05	1.3e-05	1e-05	1e-05	0.048498	1e-05	1e-05	0.292403	1e-05	NOT IN LIBRARY	-	-
930	3833_V2_CHAKWAYE	CATTGAGA	Eastern	CHAKWAYE	NO	NO	Admix.multiple	0.247667	0.409296	1e-05	1e-05	1e-05	1e-05	0.033073	1e-05	1e-05	0.309893	1e-05	NOT IN LIBRARY	-	-
931	ANKRA_10_003	CAGGTAT	CSIR-CRI collection	ANKRA_10_003	YES	NO	Admix.multiple	0.218069	0.032165	0.102476	0.051449	0.042818	0.235327	1e-05	0.0962	0.143532	0.024701	0.053252	LANDRACE	-	-
932	ANKRA_10_003	GTCTGAA	CSIR-CRI collection	ANKRA_10_003	YES	NO	Admix.multiple	0.218021	0.037072	0.110617	0.056358	0.051588	0.24103	1e-05	0.070586	0.126605	0.023746	0.064367	LANDRACE	-	-
933	AW3_10_008	CTAATGT	CSIR-CRI collection	AW3_10_008	YES	NO	Admix.multiple	0.291608	0.017859	0.075732	0.064978	1e-05	0.164518	1e-05	0.097883	0.180573	0.061102	0.045725	LANDRACE	-	-
934	AW3_10_008	TGCATAT	CSIR-CRI collection	AW3_10_008	YES	NO	Admix.multiple	0.288148	0.039256	0.076801	0.064177	1e-05	0.165305	1e-05	0.091529	0.171725	0.057546	0.045493	LANDRACE	-	-
935	2132_V1_BANKYE_BOADIE	GTACGTGT	Brong Ahafo	BANKYE_BOADIE	NO	NO	Admix.multiple	0.339773	0.118471	0.040597	1e-05	1e-05	0.098108	0.000165	0.054688	0.114011	0.141279	0.092889	NOT IN LIBRARY	-	-
936	3854_V2_BANKYE_BOADIE	CGACAGT	Eastern	BANKYE_BOADIE	NO	NO	Admix.multiple	0.305687	0.125632	0.035895	1e-05	1e-05	0.107009	1e-05	0.058294	0.110877	0.163039	0.093539	NOT IN LIBRARY	-	-
937	1253_V3_BANKYE_BOADIE	TGACTGGT	Ashanti	BANKYE_BOADIE	NO	NO	Admix.multiple	0.379616	0.124408	0.076984	0.003817	0.025488	0.063996	0.090399	0.02837	0.11115	0.059365	0.036407	NOT IN LIBRARY	-	-
938	3614_V2_BANKYE_TUMTUM	TGACGTA	Eastern	BANKYE_TUMTUM	NO	NO	Admix.multiple	0.084864	0.130306	0.01589	1e-05	0.054158	0.471257	0.01819	1e-05	0.061186	0.106271	0.057858	NOT IN LIBRARY	-	-
939	3444_V2_ANKRA	CGTATGGT	Eastern	ANKRA	NO	NO	Admix.multiple	0.47891	0.05252	0.023749	1e-05	0.022699	0.293381	0.024324	1e-05	0.037727	0.057548	0.009121	NOT IN LIBRARY	-	-
940	3441_V1_BANKYE_BOADIE	ACCGT	Eastern	BANKYE_BOADIE	NO	NO	Admix.multiple	0.084146	0.111045	0.058161	1e-05	0.01581	0.49179	0.029992	1e-05	0.048572	0.160454	1e-05	NOT IN LIBRARY	-	-
941	3444_V1_BANKYE_BOADIE	TGCATAT	Eastern	BANKYE_BOADIE	NO	NO	Admix.multiple	0.117698	0.088076	0.060295	1e-05	0.022644	0.482931	0.028341	0.004265	0.042042	0.150328	0.003369	NOT IN LIBRARY	-	-
942	3462_VII_BANKYE_BOADIE	CCACGT	Eastern	BANKYE_BOADIE	NO	NO	Admix.multiple	0.142111	0.09206	0.05478	1e-05	0.00733	0.491221	1e-05	1e-05	0.073969	0.13849	1e-05	NOT IN LIBRARY	-	-
943	2745_V1_KENTENMA	GTTACGA	Brong Ahafo	KENTENMA	NO	NO	Admix.multiple	0.366197	0.218093	0.014279	1e-05	0.113065	1e-05	1e-05	1e-05	0.288306	1e-05	1e-05	NOT IN LIBRARY	-	-
944	2742_V3_KENTENMA	CCACGT	Brong Ahafo	KENTENMA	NO	NO	Admix.multiple	0.364119	0.234484	0.00769	1e-05	0.102257	1e-05	1e-05	1e-05	0.291389	1e-05	1e-05	NOT IN LIBRARY	-	-
945	2741_V3_KENTENMA	TGACTGGT	Brong Ahafo	KENTENMA	NO	NO	Admix.multiple	0.356536	0.236249	0.009866	1e-05	0.105433	1e-05	1e-05	1e-05	0.291855	1e-05	1e-05	NOT IN LIBRARY	-	-
946	2771_V1_KENTENMA	CGTATGGT	Brong Ahafo	KENTENMA	NO	NO	Admix.multiple	0.374505	0.225379	0.000879	1e-05	0.100888	1e-05	1e-05	1e-05	0.298289	1e-05	1e-05	NOT IN LIBRARY	-	-
947	2454_V2_BANKYE_KOKOO	ATCGTAT	Brong Ahafo	BANKYE_KOKOO	NO	NO	Admix.multiple	0.365883	0.221877	0.001689	1e-05	0.114969	1e-05	1e-05	1e-05	0.295523	1e-05	1e-05	NOT IN LIBRARY	-	-
948	2775_V2_KENTENMA	TGACGTA	Brong Ahafo	KENTENMA	NO	NO	Admix.multiple	0.371792	0.227547	0.002548	1e-05	0.107488	1e-05	1e-05	1e-05	0.290565	1e-05	1e-05	NOT IN LIBRARY	-	-
949	2744_V1_KENTENMA	TGACTGGT	Brong Ahafo	KENTENMA	NO	NO	Admix.multiple	0.369729	0.223412	0.009011	1e-05	0.103983	1e-05	1e-05	1e-05	0.293805	1e-05	1e-05	NOT IN LIBRARY	-	-
950	2743_V2_KENTENMA	GCTATAA	Brong Ahafo	KENTENMA	NO	NO	Admix.multiple	0.367276	0.231273	0.009066	1e-05	0.106934	1e-05	1e-05	1e-05	0.285391	1e-05	1e-05	NOT IN LIBRARY	-	-
951	2745_V2_BOSOMENSIA	CGTCA	Brong Ahafo	BOSOMENSIA	NO	NO	Admix.multiple	0.380564	0.212765	0.00696	1e-05	0.108143	1e-05	1e-05	1e-05	0.291508	1e-05	1e-05	NOT IN LIBRARY	-	-
952	2762_V3_GBAMELI	AGTTGGCA	Brong Ahafo	GBAMELI	NO	NO	Admix.multiple	0.356761	0.234611	0.018735	1e-05	0.100887	1e-05	1e-05	1e-05	0.288946	1e-05	1e-05	NOT IN LIBRARY	-	-
953	2771_V4_BANKYE_BORODOMA	CAATAGGA	Brong Ahafo	BANKYE_BORODOMA	NO	NO	Admix.multiple	0.08935	0.09629	0.053841	1e-05	1e-05	1e-05	0.1202	0.264396	0.340074	0.020648	0.015171	NOT IN LIBRARY	-	-
954	2775_V3_BANKYE_ABORODWOMA	CTATGGA	Brong Ahafo	BANKYE_ABORODWOMA	NO	NO	Admix.multiple	0.098689	0.080051	0.047185	0.005282	1e-05	1e-05	0.121047	0.25185	0.335974	0.032219	0.027683	NOT IN LIBRARY	-	-
955	WCH2000_010	TTACGAT	CSIR-CRI collection	WCH2000_011	YES	NO	Admix.multiple	0.468135	0.054587	0.056524	1e-05	1e-05	0.019327	0.024069	1e-05	0.292224	0.076902	0.008202	LANDRACE	-	-
956	AFS_2000_050	TGCAAGAA	CSIR-CRI collection	AFS_2000_050	YES	NO	Admix.multiple	0.443998	0.043945	0.065705	1e-05	1e-05	0.017292	0.031971	1e-05	0.290878	0.093113	0.013068	LANDRACE	-	-
957	AFS_2000_050	GATCAGAA	CSIR-CRI collection	AFS_2000_050	YES	NO	Admix.multiple	0.466465	0.044104	0.063217	1e-05	1e-05	0.012732	0.021302	1e-05	0.295148	0.079033	0.01797	LANDRACE	-	-
958	WCH2000_010	GAACATGA	CSIR-CRI collection	WCH2000_011	YES	NO	Admix.multiple	0.458982	0.041702	0.063971	1e-05	0.002291	0.021691	0.038593	1e-05	0.277369	0.086269	0.009111	LANDRACE	-	-
959	2443_V2_BANKYE_KOKOO	CCACGT	Brong Ahafo	BANKYE_KOKOO	NO	NO	Admix.multiple	0.449301	0.071272	0.034017	1e-05	0.16179	1e-05	1e-05	1e-05	0.28356	1e-05	1e-05	NOT IN LIBRARY	-	-
960	2441_V1_KWABEN_AKUMA	CAGGTAT	Brong Ahafo	KWABEN_AKUMA	NO	NO	Admix.multiple	0.462281	0.063083	0.032702	1e-05	0.162046	1e-05	1e-05	1e-05	0.279829	1e-05	1e-05	NOT IN LIBRARY	-	-
961	2442_V1_KWABEN_AKUMA	GTCTGAA	Brong Ahafo	KWABEN_AKUMA	NO	NO	Admix.multiple	0.44141	0.059111	0.044558	1e-05	0.174854	1e-05	1e-05	1e-05	0.280007	1e-05	1e-05	NOT IN LIBRARY	-	-
962	2444_V2_BANKYE_KOKOO	CTGAGTGT	Brong Ahafo	BANKYE_KOKOO	NO	NO	Admix.multiple	0.448885	0.061431	0.039313	1e-05	0.171406	1e-05	1e-05	1e-05	0.278905	1e-05	1e-05	NOT IN LIBRARY	-	-
963	3462_V2_BOSOMENSIA	CGCCGCAT	Eastern	BOSOMENSIA	NO	NO	Admix.multiple	0.422605	0.057356	0.006903	1e-05	0.08377	1e-05	1e-05	1e-05	0.361928	0.021685	0.045713	NOT IN LIBRARY	-	-
964	3461_V2_BOSOMENSIA	CGACAGT	Eastern	BOSOMENSIA	NO	NO	Admix.multiple	0.404672	0.059147	1e-05	1e-05	0.083707	1e-05	1e-05	1e-05	0.374181	0.024281	0.053961	NOT IN LIBRARY	-	-
965	3462_V2_BOSSOMNSIA	TTGCAC	Eastern	BOSSOMNSIA	NO	NO	Admix.multiple	0.414243	0.03884	0.001293	1e-05	0.083688	1e-05	1e-05	1e-05	0.381293	0.024685	0.055917	NOT IN LIBRARY	-	-
966	OFF_2000_037	AGTCTAT	CSIR-CRI collection	OFF_2000_037	YES	NO	Admix.multiple	0.450909	0.083152	1e-05	1e-05	0.11871	1e-05	1e-05	1e-05	0.281773	1e-05	0.065397	LANDRACE	-	-
967	1141_V1_ESIABAAYEWA	CGACAGT	Ashanti	ESIABAAYEWA	NO	NO	Admix.multiple	0.439175	0.07403	1e-05	1e-05	0.133775	1e-05	1e-05	1e-05	0.286569	1e-05	0.066391	LANDRACE	-	-
968	OFF_2000_037	TGTGCAA	CSIR-CRI collection	OFF_2000_037	YES	NO	Admix.multiple	0.444399	0.077967	1e-05	1e-05	0.129061	1e-05	1e-05	1e-05	0.28417	0.00076	0.063594	LANDRACE	-	-
969	2651_V1_ABENWOHA	ACAATGGA	Brong Ahafo	ABENWOHA	NO	NO	Admix.multiple	0.257229	0.216709	0.060097	1e-05	0.126486	1.3e-05	0.012899	1e-05	0.219505	0.06655	0.040491	NOT IN LIBRARY	-	-
970	2611_V2_ABENWOHA	TAGCGTGT	Brong Ahafo	ABENWOHA	NO	NO	Admix.multiple	0.335657	0.048946	0.053351	1e-05	0.128457	1e-05	0.01691	1e-05	0.236684	0.128001	0.051964	NOT IN LIBRARY	-	-
971	3715_V1_ANKRA	AGTGGC	Eastern	ANKRA	NO	NO	Admix.multiple	0.364788	1e-05	0.02047	1.3e-05	0.119949	1e-05	0.01581	1e-05	0.313256	0.129339	0.036347	NOT IN LIBRARY	-	-
972	BADU_BANKYE	AGTGGC	NA	BADU_BANKYE	NO	NO	Admix.multiple	0.378214	1e-05	1e-05	0.000687	0.024792	0.0021	0.003823	1e-05	0.363364	0.060728	0.166262	NOT IN LIBRARY	-	-
973	BOSOMENSIA	CGCAT	CSIR-CRI collection	BOSOMENSIA	YES	NO	Admix.multiple	0.384802	1e-05	1e-05	1e-05	0.022971	1.2e-05	0.001889	1e-05	0.350536	0.068318	0.171433	LANDRACE	-	-
974	DEBOR_BEPOSO	CCACGT	CSIR-CRI collection	DEBOR_BEPOSO	YES	NO	Admix.multiple	0.358608	1e-05	1e-05	1e-05	0.04213	1e-05	0.006619	1e-05	0.32935	0.101421	0.161822	LANDRACE	-	-
975	DEBOR_BEPOSO	GCCTAT	CSIR-CRI collection	DEBOR_BEPOSO	YES	NO	Admix.multiple	0.34383	1e-05	1e-05	1e-05	0.055682	1e-05	0.002906	1e-05	0.335933	0.089506	0.172092	LANDRACE	-	-
976	BOSOMENSIA	ACAATGGA	CSIR-CRI collection	BOSOMENSIA	YES	NO	Admix.multiple	0.345809	1e-05	0.005461	1e-05	0.065014	1e-05	1e-05	1e-05	0.328134	0.08719	0.168342	LANDRACE	-	-
977	1253_V1_KOTEE	CGTGAAT	Ashanti	KOTEE	NO	NO	Admix.multiple	0.347699	1e-05	0.003835	1e-05	0.05488	0.010215	0.017379	1e-05	0.325555	0.09327	0.147137	LANDRACE	-	-
978	1421_V1_YEBOWAA	CGTATGGT	Ashanti	YEBOWAA	NO	NO	Admix.multiple	0.331974	1e-05	0.01337	1e-05	0.062886	0.003584	0.010914	1e-05	0.315663	0.100644	0.160935	LANDRACE	-	-
979	3714_V2_BANKYE_KOOKOO	ATCCGGA	Eastern	BANKYE_KOKOO	NO	NO	Admix.multiple	0.301075	1e-05	0.132602	1e-05	0.110701	1e-05	1e-05	1e-05	0.400609	0.054953	1e-05	NOT IN LIBRARY	-	-
980	2754_V1_AFIA_FOFIE	GTACGTGT	Brong Ahafo	AFIA_FOFIE	NO	NO	Admix.multiple	0.303666	1e-05	0.134631	1e-05	0.118021	1.5e-05	1e-05	1e-05	0.400013	0.043603	1e-05	NOT IN LIBRARY	-	-
981	2753_V3_AFIA_ADUTWUMWAA	TAGCGTGT	Brong Ahafo	AFIA_ADUTWUMWAA	NO	NO	Admix.multiple	0.3336	1e-05	0.132911	1e-05	0.110211	1e-05	1e-05	1e-05	0.391482	0.031736	1e-05	NOT IN LIBRARY	-	-
982	2773_V2_NKOKUROMA	TTGCAC	Brong Ahafo	NKOKUROMA	NO	NO	Admix.multiple	0.315087	1e-05	0.142322	1e-05	0.102604	1e-05	1e-05	1e-05	0.385361	0.054566	1e-05	NOT IN LIBRARY	-	-
983	2425_V2_ABENWOHA	GTCGATA	Brong Ahafo	ABENWOHA	NO	NO	Admix.multiple	0.304019	1e-05	0.138167	1e-05	0.120711	1e-05	1e-05	1e-05	0.390277	0.046766	1e-05	NOT IN LIBRARY	-	-
984	2752_V2_BANKYE_KOKOO	TTCGAAGA	Brong Ahafo	BANKYE_KOKOO	NO	NO	Admix.multiple	0.317329	1e-05	0.142437	1e-05	0.105164	1e-05	1e-05	1e-05	0.381426	0.053583	1e-05	NOT IN LIBRARY	-	-
985	2451_V3_BANKYE_FUFUO	ATCCGGA	Brong Ahafo	BANKYE_FUFUO	NO	NO	Admix.multiple	0.30815	1e-05	0.133319	1e-05	0.111319	1e-05	1e-05	1e-05	0.384819	0.062333	1e-05	NOT IN LIBRARY	-	-
986	2753_V4_BANKYE_KOKOO	CTCCGA	Brong Ahafo	BANKYE_KOKOO	NO	NO	Admix.multiple	0.300829	1e-05	0.137864	1e-05	0.116173	1.1e-05	1e-05	1e-05	0.385042	0.060031	1e-05	NOT IN LIBRARY	-	-
987	2343_V2_BANKYE_KOKOO	AGCATT	Brong Ahafo	BANKYE_KOKOO	NO	NO	Admix.multiple	0.228079	1e-05	0.039972	1e-05	0.085218	1e-05	1e-05	1e-05	0.363581	0.024513	0.258588	NOT IN LIBRARY	-	-
988	2372_V2_KOFI_DARGATI	CTAATGT	Brong Ahafo	KOFI_DARGATI	NO	NO	Admix.multiple	0.230894	1e-05	0.036328	1e-05	0.082285	1e-05	1e-05	1e-05	0.361394	0.02822	0.260829	NOT IN LIBRARY	-	-
989	2532_V2_KWATAWERE	CCACGT	Brong Ahafo	KWATAWERE	NO	NO	Admix.multiple	0.224309	1e-05	0.046467	1e-05	0.077625	1e-05	1e-05	1e-05	0.37097	0.017702	0.262877	NOT IN LIBRARY	-	-
990	2361_V1_BANKYE_KOKOO	GCATTGA	Brong Ahafo	BANKYE_KOKOO	NO	NO	Admix.multiple	0.220113	1e-05	0.052049	1e-05	0.094497	1e-05	1e-05	1e-05	0.355162	0.031695	0.246435	NOT IN LIBRARY	-	-
991	2362_V4_BANKYE_KOKOO	CTATGGA	Brong Ahafo	BANKYE_KOKOO	NO	NO	Admix.multiple	0.226659	1e-05	0.036421	1e-05	0.089593	1e-05	1e-05	1e-05	0.367324	0.025727	0.254224	NOT IN LIBRARY	-	-
992	3831_V1_TOO_ZUE	CAATGTT	Eastern	TOO_ZUE	NO	NO	Admix.multiple	0.259389	0.187568	0.037755	1e-05	0.129579	1e-05	1e-05	1e-05	0.212671	0.121402	0.051596	NOT IN LIBRARY	-	-
993	3833_V1_TUUZOO	TGACCT	Eastern	TUUZOO	NO	NO	Admix.multiple	0.261829	0.178913	0.032595	1e-05	0.145925	1e-05	1e-05	1e-05	0.215198	0.109061	0.056439	NOT IN LIBRARY	-	-
994	3834_V1_TUUZOO	ATATCGT	Eastern	TUUZOO	NO	NO	Admix.multiple	0.25353	0.1677	0.03691	1e-05	0.145281	1e-05	0.003916	1e-05	0.233556	0.106415	0.052662	NOT IN LIBRARY	-	-
995	3832_V1_TUUZOO	GTTACGA	Eastern	TUUZOO	NO	NO	Admix.multiple	0.258879	0.171858	0.038842	1e-05	0.143747	1e-05	1e-05	1e-05	0.222752	0.118265	0.045617	NOT IN LIBRARY	-	-
996	3835_V1_TUUZOO	TGACGTA	Eastern	TUUZOO	NO	NO	Admix.multiple	0.260529	0.180275	0.036692	1e-05	0.125777	1e-05	1e-05	1e-05	0.22356	0.124701	0.048425	NOT IN LIBRARY	-	-
997	3821_V2_TEKPE	ATCAGTT	Eastern	TEKPE	NO	NO	Admix.multiple	0.273735	0.210611	0.109793	1e-05	0.016741	1e-05	0.028268	0.01566	0.275273	0.024545	0.045353	NOT IN LIBRARY	-	-
998	3825_V2_TEKPE	CTGAGTGT	Eastern	TEKPE	NO	NO	Admix.multiple	0.269965	0.206472	0.119484	1e-05	0.016466	1e-05	0.02661	0.010557	0.275431	0.008088	0.066907	NOT IN LIBRARY	-	-
999	3823_V2_TUAKA	AGTTGGCA	Eastern	TUAKA	NO	NO	Admix.multiple	0.254004	0.204034	0.109091	1e-05	0.0324	1e-05	0.028847	0.020463	0.262838	0.016877	0.071425	NOT IN LIBRARY	-	-
1000	3824_V2_TUAKA	GTACGTGT	Eastern	TUAKA	NO	NO	Admix.multiple	0.262864	0.213968	0.100385	1e-05	0.026424	1e-05	0.025311	0.026568	0.278959	0.005268	0.060232	NOT IN LIBRARY	-	-
1001	1245_V3_BANKYE_MAKANI	TGCATAGA	Ashanti	BANKYE_MAKANI	NO	NO	Admix.multiple	1e-05	0.119758	0.123737	0.009476	0.019573	0.119364	0.050462	1e-05	0.237951	0.128755	0.190905	NOT IN LIBRARY	-	-
1002	1269_V3_ABOTRE	TGCAGTGT	Ashanti	ABOTRE	NO	NO	Admix.multiple	0.335428	0.032847	0.028199	1e-05	1e-05	0.07052	1.8e-05	0.070586	0.115745	0.141656	0.204982	NOT IN LIBRARY	-	-
1003	3614_V1_ANKRA	GTGCAAGA	Eastern	ANKRA	NO	NO	Admix.multiple	0.062841	0.135724	0.035203	1e-05	0.026828	0.116295	0.021562	0.046969	0.241181	0.068103	0.245283	NOT IN LIBRARY	-	-
1004	1341_V2_BOSOMENSIA	ACAGATGA	Ashanti	BOSOMENSIA	NO	NO	Admix.multiple	0.39274	0.125728	0.124097	1e-05	0.076204	1e-05	1e-05	0.00119	0.228425	0.051576	1e-05	NOT IN LIBRARY	-	-
1005	1369_V4_DASOBO	GTCTGAA	Ashanti	DASOBO	NO	NO	Admix.multiple	0.386242	0.141283	0.130981	1e-05	0.061352	1e-05	1e-05	1e-05	0.222282	0.057809	1e-05	NOT IN LIBRARY	-	-
1006	1343_V2_UNKNOWN	CAATAGGA	Ashanti	UNKNOWN	NO	NO	Admix.multiple	0.203989	0.171836	0.036218	1e-05	0.042721	1e-05	1e-05	1e-05	0.311588	0.233598	1e-05	NOT IN LIBRARY	-	-
1007	1344_V2_ADWOA_BRONI	GCATTGA	Ashanti	ADWOA_BRONI	NO	NO	Admix.multiple	0.163336	0.193714	0.03661	1e-05	0.040542	1e-05	1e-05	1e-05	0.317959	0.247789	1e-05	NOT IN LIBRARY	-	-
1008	2371_V2_KOFI_DARGATI	GATGCAT	Brong Ahafo	KOFI_DARGATI	NO	NO	Admix.multiple	0.353392	0.052337	0.072017	1e-05	0.061563	1e-05	0.012009	1e-05	0.23824	0.162247	0.048167	NOT IN LIBRARY	-	-
1009	2533_V1_UNKNOWN	ATATCGT	Brong Ahafo	UNKNOWN	NO	NO	Admix.multiple	0.389098	0.000778	0.152938	1e-05	0.029961	1e-05	1e-05	1e-05	0.271889	0.066545	0.08875	NOT IN LIBRARY	-	-
1010	3763_V1_NTESO_BANKYE	CAGTTGGT	Eastern	NTESO_BANKYE	NO	NO	Admix.multiple	0.341043	0.154008	0.004938	1e-05	0.060983	0.029024	1e-05	0.095312	0.249584	0.025391	0.039698	NOT IN LIBRARY	-	-
1011	3855_V2_KWAMALEY	CAGGTAT	Eastern	KWAMALEY	NO	NO	Admix.multiple	0.297433	0.067238	0.025978	1e-05	0.064823	1e-05	1e-05	1e-05	0.222348	0.201978	0.120163	NOT IN LIBRARY	-	-
1012	2545_V2_BOSOMENSIA	ACCGT	Brong Ahafo	BOSOMENSIA	NO	NO	Admix.multiple	1e-05	1e-05	1e-05	1e-05	1.1e-05	1e-05	0.477061	0.14339	0.379468	1e-05	1e-05	NOT IN LIBRARY	-	-
1013	2541_V2_BOSOMENSIA	AACGTAGA	Brong Ahafo	BOSOMENSIA	NO	NO	Admix.multiple	1e-05	1e-05	1e-05	1e-05	1e-05	1.4e-05	0.271073	0.235237	0.493605	1e-05	1e-05	NOT IN LIBRARY	-	-
1014	AW3_10_011	CAAGAAGT	CSIR-CRI collection	AW3_10_011	YES	NO	Admix.multiple	1e-05	1e-05	0.001886	0.311229	0.005939	0.030202	1e-05	0.143645	0.441861	0.065197	1e-05	LANDRACE	-	-
1015	AW3_10_011	AGGCTAGA	CSIR-CRI collection	AW3_10_011	YES	NO	Admix.multiple	0.010916	1e-05	0.009863	0.30715	0.007341	0.033543	1e-05	0.13706	0.444846	0.04925	1e-05	LANDRACE	-	-
1016	3125_V2_AMPONG	TTGCAGA	Eastern	AMPONG	NO	NO	Admix.multiple	1e-05	0.03946	1e-05	0.248456	1e-05	0.069548	0.00844	0.077708	0.454731	0.101617	1e-05	NOT IN LIBRARY	-	-
1017	AMPONG	GTCATGGT	CSIR-CRI collection	AMPONG	YES	YES	Admix.multiple	1e-05	0.018299	1e-05	0.250795	1e-05	0.079533	1e-05	0.093225	0.435297	0.1228	1e-05	RELEASED VARIETY	AMPONG	-
1018	AMPONG	TCGCAAGT	CSIR-CRI collection	AMPONG	YES	YES	Admix.multiple	1e-05	0.038477	1e-05	0.250393	1.5e-05	0.064485	0.006313	0.083195	0.450153	0.10694	1e-05	RELEASED VARIETY	AMPONG	-
1019	FILINDIAKONIA	TTGGCA	CSIR-CRI collection	FILINDIAKONIA	YES	YES	Admix.multiple	1e-05	0.017905	0.051018	0.09462	1e-05	0.16293	1e-05	0.117747	0.485342	0.047565	0.022844	RELEASED VARIETY	FILINDIAKONIA	-
1020	FILINDIAKONIA	CTAGCT	CSIR-CRI collection	FILINDIAKONIA	YES	YES	Admix.multiple	1e-05	0.010253	0.05408	0.090623	1e-05	0.172128	1e-05	0.117755	0.488126	0.042545	0.024459	RELEASED VARIETY	FILINDIAKONIA	-
1021	2311_V2_EDO_YE	GTCTGAA	Brong Ahafo	EDO_YE	NO	NO	Admix.multiple	1e-05	1e-05	0.04437	0.491841	1e-05	0.162544	1e-05	0.045026	0.242768	1e-05	0.013402	NOT IN LIBRARY	-	-
1022	BANKYE_BOTAN	CAGTTGGT	CSIR-CRI collection	BANKYE_BOTAN	YES	YES	Admix.multiple	1e-05	1e-05	0.016353	0.429819	1e-05	0.041443	1e-05	0.461213	0.051113	1e-05	1e-05	RELEASED VARIETY	BANKYE_BOTAN	-
1023	BANKYE_BOTAN	CGCCGCAT	CSIR-CRI collection	BANKYE_BOTAN	YES	YES	Admix.multiple	1e-05	1e-05	0.032173	0.431148	1e-05	0.042362	1e-05	0.458026	0.036231	1e-05	1e-05	RELEASED VARIETY	BANKYE_BOTAN	-
1024	12_0197	CTCACGGA	CSIR-CRI collection	12_0197	YES	NO	Admix.multiple	1e-05	0.070775	1e-05	0.357473	0.020111	1e-05	0.056447	0.434442	0.060702	1e-05	1e-05	LANDRACE	-	-
1025	12_0197	CATTGAGA	CSIR-CRI collection	12_0197	YES	NO	Admix.multiple	1.8e-05	0.07861	0.004419	0.351044	0.01198	1e-05	0.067639	0.426868	0.05939	1.2e-05	1e-05	LANDRACE	-	-
1026	3443_V1_AFISIAFI	TGACCT	Eastern	AFISIAFI	NO	NO	Admix.multiple	0.367572	0.026372	0.057724	0.238529	0.014414	0.0923	0.02378	0.061312	0.094215	0.007798	0.015984	NOT IN LIBRARY	-	-
1027	ADW2001_051	GTCTGAA	CSIR-CRI collection	ADW2001_051	YES	NO	Admix.multiple	1e-05	1e-05	0.106128	0.274277	1e-05	0.279244	0.026068	1e-05	0.285237	1e-05	0.028996	LANDRACE	-	-
1028	ADW2001_051	CGACAGT	CSIR-CRI collection	ADW2001_051	YES	NO	Admix.multiple	1.9e-05	1e-05	0.1156	0.27666	1e-05	0.260917	0.022583	1e-05	0.285773	1e-05	0.038409	LANDRACE	-	-
1029	SIKA	TACTGAT	CSIR-CRI collection	SIKA	YES	YES	Admix.multiple	1e-05	0.159471	0.169529	0.105163	0.00069	0.203135	1e-05	1e-05	0.276352	1e-05	0.08562	RELEASED VARIETY	SIKABANKYE	-
1030	3121_V5_AGRIC	CAGGTAT	Eastern	AGRIC	NO	NO	Admix.multiple	1e-05	0.154187	0.135598	0.11675	1e-05	0.193985	1e-05	0.012477	0.299499	1e-05	0.087463	RELEASED VARIETY	SIKABANKYE	-
1031	3125_V1_SIKA_BANKYE	GCTATAA	Eastern	SIKA_BANKYE	NO	NO	Admix.multiple	1e-05	0.152986	0.136011	0.111669	1e-05	0.196931	1e-05	0.004706	0.305934	1e-05	0.091723	RELEASED VARIETY	SIKABANKYE	-
1032	SIKA	CTATGGA	CSIR-CRI collection	SIKA	YES	YES	Admix.multiple	1e-05	0.153683	0.130198	0.115327	1e-05	0.200855	0.000608	0.006861	0.295497	1e-05	0.096941	RELEASED VARIETY	SIKABANKYE	-
1033	AGBELIFIA	AGGC	CSIR-CRI collection	AGBELIFIA	YES	YES	Admix.multiple	1e-05	0.044993	0.49726	0.236269	0.00248	0.02496	0.018473	0.094843	0.031964	1e-05	0.048739	RELEASED VARIETY	AGBELIFIA	-
1034	AGBELIFIA	ACAAGAGT	CSIR-CRI collection	AGBELIFIA	YES	YES	Admix.multiple	1e-05	0.047132	0.489717	0.235448	1e-05	0.022247	0.014876	0.092786	0.037193	0.010681	0.0499	RELEASED VARIETY	AGBELIFIA	-
1035	2422_V1_ESAM_BANKYE	GATT	Brong Ahafo	ESAM_BANKYE	NO	NO	Admix.multiple	1e-05	1e-05	0.385999	0.304418	1e-05	0.045864	1e-05	0.182488	0.081172	1e-05	1e-05	NOT IN LIBRARY	-	-
1036	3624_V2_ANKRA	GATGTC	Eastern	ANKRA	NO	NO	Admix.multiple	1e-05	0.049211	1e-05	1e-05	0.488748	0.461961	1e-05	1e-05	1e-05	1e-05	1e-05	NOT IN LIBRARY	-	-
1037	3122_V1_DENTUASE	ACGTGTA	Eastern	DENTUASE	NO	NO	Admix.multiple	1e-05	1e-05	1e-05	1e-05	0.49871	0.494037	1e-05	1e-05	1e-05	0.007173	1e-05	NOT IN LIBRARY	-	-
1038	3121_V4_BANKYE_KOKOO	GGCTAGA	Eastern	BANKYE_KOKOO	NO	NO	Admix.multiple	0.046724	0.06738	0.005185	1e-05	0.116546	0.433822	0.080003	0.206787	0.011584	0.02166	0.010299	NOT IN LIBRARY	-	-
1039	3312_V2_AMAPOMAA	AGCATT	Eastern	AMAPOMAA	NO	NO	Admix.multiple	1e-05	0.087517	0.026095	1.5e-05	0.189763	0.316634	0.088611	0.20622	0.032855	0.03088	0.021401	NOT IN LIBRARY	-	-
1040	3361_V3_BANKYE_FITAA	CGACAGT	Eastern	BANKYE_FITAA	NO	NO	Admix.multiple	1e-05	0.018268	1e-05	1e-05	1e-05	0.497341	0.026507	0.457814	1e-05	1e-05	1e-05	NOT IN LIBRARY	-	-
1041	1345_V3_EFUAABEYEME	TTGCAGA	Ashanti	EFUAABEYEME	NO	NO	Admix.multiple	0.020413	0.049373	1e-05	1e-05	1e-05	0.443172	1e-05	0.462716	1e-05	0.024266	1e-05	NOT IN LIBRARY	-	-
1042	3712_VII_AYIGBE_BANKYE_1	CTAGTGGT	Eastern	AYIGBE_BANKYE	NO	NO	Admix.multiple	1e-05	0.002425	1e-05	1e-05	0.020165	0.481101	0.10636	0.242672	0.118936	1e-05	0.0283	NOT IN LIBRARY	-	-
1043	3841_V2_AFRAM_PLAINS	AGTGGC	Eastern	AFRAM_PLAINS	NO	NO	Admix.multiple	0.403356	0.051356	1e-05	1e-05	1e-05	0.486271	1e-05	1e-05	1e-05	0.058947	1e-05	NOT IN LIBRARY	-	-
1044	3844_V1_AFRAM_PLAINS	GCTATAA	Eastern	AFRAM_PLAINS	NO	NO	Admix.multiple	0.335755	0.073393	1e-05	1.1e-05	1e-05	0.478548	0.028395	1e-05	1e-05	0.072313	0.011544	NOT IN LIBRARY	-	-
1045	3842_V1_AFRAM_PLAINS	TGTGCAA	Eastern	AFRAM_PLAINS	NO	NO	Admix.multiple	0.391165	0.044245	1e-05	1e-05	1e-05	0.497808	1e-05	1e-05	1e-05	0.066711	1e-05	NOT IN LIBRARY	-	-
